# Supplementary material for: Identification and characterization of the Remorin gene family in Saccharum and the involvement of ScREM1.5e-1/-2 in SCMV infection on sugarcane
Source: Front Plant Sci. 2024 Feb 23;15:1365995. doi: 10.3389/fpls.2024.1365995 (PMC10920289; doi:10.3389/fpls.2024.1365995)
Supplement: Supplementary file 5 [file Table_1.xls]

## Sheet: Table S1
Table S1. Primers used in this study.
Primer	Forward primer (5´-3´)	Reverse primer (5´-3´)	Strategy
ScREM1.5e-1/-2	GACAGCAACATGGCTGAGGAGG	TGTGACTTGGAATGTTTCTTAGG	For gene cloning
pGADT7-ScREM1.5e-1	CATATGGCCATGGAGATGGCTGAGGAGGAGGCC	GGAATTCACTGGCCTGGCTCCAAAGCACCCGATGA	Construction of vectors for Y2H
pGADT7-ScREM1.5e-2	CATATGGCCATGGAGATGGCTGAGGAGGAGGCC	GGAATTCACTGGCCTGAGGATATCACCTTTGAG
pGBKT7-ScREM1.5e-1	CATATGGCCATGGAGATGGCTGAGGAGGAGGCC	CCGGGAATTCGGCCTGGCTCCAAAGCACCCGATGAG
pGBKT7-ScREM1.5e-2	CATATGGCCATGGAGATGGCTGAGGAGGAGGCC	CCGGGAATTCGGCCTGAGGATATCACCTTTGAG
221-ScREM1.5e-1	GGGGACAAGTTTGTACAAAAAAGCAGGCTTCATGATGGCTGAGGAGGAGGCC	GGGGACCACTTTGTACAAGAAAGCTGGGTCGGCTCCAAAGCACCCGATGAG	Construction of vectors for BiFC and protein expression
221-ScREM1.5e-2	GGGGACAAGTTTGTACAAAAAAGCAGGCTTCATGATGGCTGAGGAGGAGGCC	GGGGACCACTTTGTACAAGAAAGCTGGGTCGAGGATATCACCTTTGAG
eEF-1a-qPCR	TTTCACACTTGGAGTGAAGCAGAT	GACTTCCTTCACAATCTCATCATAA	For RT-qPCR
25S-rRNA-qPCR	ATAACCGCATCAGGTCTCCAAG	CCTCAGAGCCAATCCTTTTCC
ScREM1.5e-1-qPCR	GATCCACAAGGAAGCCGAAGAGAAG	GGCTCCAAAGCACCCGATGAG
ScREM1.5e-2-qPCR	AGCTGAGAACAAGGCTGCTAAG	CCTTCTCTGACTTCCTCTCAATCTTC

## Sheet: Table S2
Table S2. The sequences of Remorins (REMs) used for phylogenetic tree analysis.
Species	Family / Order	Gene / EST number	Group	Proposed nomenclature	Sequence of amino acid
Amborella trichopoda	Amborellaceaes	200125	1	AkREM1.1	MGVEEAKAMGGDVAEEKTVIPRTNETPPVPAPQDDSKALAVVEKVADPVPSLDVEKSIGGSIDRDAVLAKVESEKRMSLIRAWEESEKTKAENKCYKKLSSIGSWENSKKAAVEAELRKMEEKLERQKAEYAEKMKNKIALIHKEAEEKRAMTEAKRGEELLKAEETAGKYRATGLAPKKLIGCIGG
Amborella trichopoda	Amborellaceaes	CO995618	1	AkREM1.2	MGVEEAKAMGGDVAEEKTVIPRTNETPPVPAPQDDSKALAVVEKVADPVPSLDVEKSIGGSIDRDAVLAKVESEKRMSLIRAWEESEKTKAENKCYKKLSSIGSWENSKKAAVEAELRKMEEKLERQKAEYAEKMKNKIALIHKEAEEKRAMTEAKRGEELLKAEETAG
Allium cepa	Liliales	CF445491	1	ApREM1.1	MGEEEAKKIEVAEVSSETTAVEATKEVAEEKEVTTTPPKAEEKTDESKALAVVEKVENPAPVEKNASADRDAVLVRVETEKRMSLIKAWEENEKTKAENKAVKKMSTITAWENTRKATIEAELKKIEEELEKKKAEYAEKMNNKIAMIHKAAEEKRAMVEARKGEDLLKAEELAAKYRATGLSPTKIFGCFGR
Arabidopsis thaliana	Brassicales	AT3G48940	1	AtREM1.1	MTLEEQKKVIMPEAVASEPSPPSKEEKSDDSKAIVLVVAAKEPTEDKKVGSVHRDAVLVRLEQDKRISLIKAWEEAEKSKVENKAQKKISSVGAWENSKKASVEAELKKIEEQLNKKKAHYTEQMKNKIAQIHKEAEEKRAMTEAKRGEDVLKAEEMAAKYRATGTAPTKLFGFF
Arabidopsis thaliana	Brassicales	AT3G61260	1	AtREM1.2	MAEEQKIALESESPAKVTTPAPADTPAPAPAEIPAPAPAPTPADVTKDVAEEKIQNPPPEQIFDDSKALTVVEKPVEEPAPAKPASASLDRDVKLADLSKEKRLSFVRAWEESEKSKAENKAEKKIADVHAWENSKKAAVEAQLKKIEEQLEKKKAEYAERMKNKVAAIHKEAEERRAMIEAKRGEDVLKAEETAAKYRATGIVPKATCGCF
Arabidopsis thaliana	Brassicales	AT2G45820	1	AtREM1.3	MAEEQKTSKVDVESPAVLAPAKEPTPAPVEVADEKIHNPPPVESKALAVVEKPIEEHTPKKASSGSADRDVILADLEKEKKTSFIKAWEESEKSKAENRAQKKISDVHAWENSKKAAVEAQLRKIEEKLEKKKAQYGEKMKNKVAAIHKLAEEKRAMVEAKKGEELLKAEEMGAKYRATGVVPKATCGCF
Arabidopsis thaliana	Brassicales	AT5G23750	1	AtREM1.4	MAEEEPKKVTETVSEPTPTPEVPVEKPAAAADVAPQEKPVAPPPVLPSPAPAEEKQEDSKAIVPVVPKEVEEEKKEGSVNRDAVLARVETEKRMSLIKAWEEAEKCKVENKAEKKLSSIGSWENNKKAAVEAELKKMEEQLEKKKAEYVEQMKNKIAQIHKEAEEKRAMIEAKRGEEILKAEELAAKYRATGTAPKKLFGCM
Arabidopsis thaliana	Brassicales	At1g69325	3	AtREM3.1	MNESTVQRAKPEHMAAVVDQWKETEISKSRKKYEKLSEKIVSWEDKKRKKAKRKLHRTERSVEKTKLKATQRFRDENERIEIIVASARAHAYESRIKEELKVKEKANLMRTTGRKPSTCL
Arabidopsis thaliana	Brassicales	AT4G00670	3	AtREM3.2	MEPNIPIQRGDEQSKVIKAWKELKITKVNNKTQKKLLDISGWEKKKTTKIESELARIQRKMDSKKMEKSEKLRNEKAAVHAKAQKKKADVQTRRAQEILDAEEAAARFQAAGKIPKKSSLSCF
Arabidopsis thaliana	Brassicales	AT3G57540	4	AtREM4.1	MLTLYGQERSPENSTTSTTDASDRRDETPSSEIVVRDIHAMTTTTELTRPQQRGSGGGYLSPSRSIAFSDGTTSSGENFTTVSREFNALVIAGSSMDNNSNGTNQSGGHRDVIRDERNELTRIGENDDVGDHGQVPEEDSNPWAIVPDDYNNRDGSENNIVLASSGGQNRMVTTASVQRVKREEVEAKITAWQTAKVAKINNRFKRQDAVINGWLNEQVHRANSWMKKIERKLEDRRAKAMEKTQNKVAKAQRKAEERRATAEGKRGTEVARVLEVANLMRAVGRPPAKRSFFSLS
Arabidopsis thaliana	Brassicales	AT2G41870	4	AtREM4.2	MLTLYHQERSPDATSNDRDETPETVVREVHALTPAPEDNSRTMTATLPPPPAFRGYFSPPRSATTMSEGENFTTISREFNALVIAGSSMENNELMTRDVTQREDERQDELMRIHEDTDHEEETNPLAIVPDQYPGSGLDPGSDNGPGQSRVGSTVQRVKREEVEAKITAWQTAKLAKINNRFKREDAVINGWFNEQVNKANSWMKKIERKLEERKAKAMEKTQNNVAKAQRKAEERRATAEAKRGTEVAKVVEVANLMRALGRPPAKRSFFSFS
Arabidopsis thaliana	Brassicales	AT1G45207	5	AtREM5.1	MMKDAATDAQAVSRRDMATQMSPEGSIRFSPERQCSFSPSSPSPLPISELLNAHSNRAEVKDLQVDEKVTVTRWSKKHRGLYHGNGSKMRDHVHGKATNHEDLTCATEEARIISWENLQKAKAEAAIRKLEKYFPQMKLEKKRSSSMEKIMRKVKSAEKRAEEMRRSVLDNRVSTASHGKASSFKRSGKKKIPSLSGCFTCHVF
Arabidopsis thaliana	Brassicales	AT2G02170	6	AtREM6.1	MDYERIGKTQVTSSGGGFSPGKLRSMLLLGVDRKKNEEEESTPTMRSGSNQIDDPRVYVASGLDDCKDVDVVSEITDCSTSGIARSISLGLQEYSDYDNVNEIKSVSASSVFEFQKTEKEKVNQRMPIRSFSKPAPSKWDDAQKWIASPTANRPKTGQVQVPGSKKGPSFGRQSSMKIVEVAEHRVVEEPDTKRIDVSQVKKDMGNKFGSWEVDSYTTVDSYVKPVLMVENSIVESATEVNLSRHDSSVATAFAQPPSTARSVSMRDMGTEMTPIASQEPSRNGTPIRATTPIRSPISSEPSSPGRQASASPMSNKELSEKELQMKTRREIMVLGTQLGKFNIAAWASKEDEDKDASTSLKTKASLQTSKSVSEARATAWEEAEKAKHMARFRREEMKI…
Arabidopsis thaliana	Brassicales	AT1G30320	6	AtREM6.2	MDYERIQKVQKSIISPTKLRMKLMGPLNNMKREGSKSNSNSSRTSPSRLQIPDDSEFSKNSLLASNSYSDDDVAATTTDIEVAKLPNEPVLYPTENDNQGSKDRCEGVVPRENDQPRLQQFRKGDLNMASPHIMRPQEDENLDYDSNASSSSFEFHRARGERSNQNHGSRGYPSRQMPSKWNDAEKWIMSRQNMVMRKNGQGNRIPVRIVPDNAGYEHNKSRMDLCQSSQVDGFEKFPNVVPSAPHPILTQEYGGDSLIDQSTQSNDLADSSHDHTTGGPAIRSVCMRDMGTEMTPIPSQEPSRSVTPVGATTPLRSPTSSLPSTPRGGQPEESSMSKNTRRELSEEEEKAKTRREIVALGVQLGKMNIAAWASKEEEENKKNNGDAEEAQKIEFEKRA…
Arabidopsis thaliana	Brassicales	AT1G53860	6	AtREM6.3	MDFTRNSNTKLHPQTQLLFPPNMEKNSNVSANPFAEDSLTSRINLKETTDFIKSLPISSNQSSSSSNEMVNERRPSFSSQKSIGEGRSNGQRRLMLMESPCTPGRGVFSFSSNVSGRRRNFPSKWIDAEKWVTSSGHDSPAHSLKNNQFDGFKHQVEVVYSEKSRVTEECFHGSVSLSPQDLILKDKLANEVPQILPSTEGFIFKDSDKFLRYEEAQVQHRDMGTEMTPIGSVTTSRCHTPFKSSSPARHNTPSQLSGPLTETKNVIDISEFEDKLRLSGSSTSQYCYSVTSHWNSREEEEEEISKSLRHFDMESELRRSVSESKAPLWDDEDDKIKFCQRYQREEAKIQAWVNLENAKAEAQSRKLEVKIQKMRSNLEEKLMKRMDMVHRRAEDWRAT…
Arabidopsis thaliana	Brassicales	AT4G36970	6	AtREM6.4	MRKTSVSSNSFGGFLSPGAPSYADNKGWSSERVPHPSSTTSSSAINGGRRHIGSSSALTTPFYSGRAIPSKWEDAERWICSPVSTYPQGVCLNSSVSSEQRRQKSKSGPIVPPTLPHPHPTSSSSATGCYHYSPRMMMRSMDAPPKGLMVAGSPFSTGVLEADRVFRGSVGGGGCDGYGRGPGHGHSRSWVDLMSEETSSLSSKTDTEEKAEMTTAMQSPVVSRRDMATQMSPEETSPNNNNQSPPLVVSVIEPPPCRGEVREVKMDKGARMIKRPKRRVMSSRIIRREQPEVEDNSEASASSSSWDISEPAMTLSKLQREEAKIAAWENLQKAKAEAAIRKLEVKLEKKKSASMDKILNKLQTAKIKAQEMRRSSVSSEHEQQQGNHQISRNSVKITH…
Arabidopsis thaliana	Brassicales	AT1G67590	6	AtREM6.5	MRSSVEDNKGWIGPATPEISNGFEFQKGSNRTPNHHRSTMGKPAPSKWDDAQKWLSGVGFARGGGGGGDKSSHHSRSNKPRNSNADDLRLIASASQREREGEDQYVEYDDEEMAAGRPEVETKNVDCGESVWRKESSINPTAVIRSVCVRDMGTEMTPIGSQEPSRTATPVRATTPVGRSPVTSPVRASQRGEAVGVVMETVTEVRRVESNNSEKVNGFVESKKAMSAMEARAMAWDEAERAKFMARYKREEVKIQAWENHEKRKAEMEMKKMEVKAERMKARAEEKLANKLAATKRIAEERRANAEAKLNEKAVKTSEKADYIRRSGHLPSSFSFSFKLPSRCWCQ
Arabidopsis thaliana	Brassicales	AT1G13920	6	AtREM6.6	MDTLIKQTRRKHPASQEKIREVGSSTREKKVSARKSVSFKEDKKKPSNWLQKQFSRQMSGQSYDPIGEMDHAAAVAATAYAIATFEETWLENYHSGLELGPSSSRSKSRSEELLPLEEPRSLSRRFSGQLSFIDSETKDHKPPTLKSPMRKSSSVKKTFSMNLMGDHTKQNQDSEEKHERQRKPVSEPPRIQPPLRTRSEPRAPPPPPPPLLSPSPLRLPPRETKRQSSEHTSRKDDSTADAWEKAELSKIKARYEKLNRKIDLWEAKKREKARRKLDISEQSELEQRRKRGLQRFREDTEYIEQIAAGARAQAEKDRQSKEFKVKEKAGVIRSTX
Arabidopsis thaliana	Brassicales	At5g61280	6	AtREM6.7	MDNLVKQRRRRVSISENIKTDLPMLSELDITDYPALNWLKNQSYWYEKNDYYNEKESELAVSVAVAAFVIRSMEEADKQKSKRIREEIKRSRTKKSNLVIPNTQVKRLSKSYTQEVKIGEESFRKKLLEYPSENRRPQEIGSSSGTSGLASASSKADSWEKSQIKKIRLRYEKMKADIVGWENERKLAATLLMEKRKSELEKRKGINNQHYKSKLARIQLIADGAKKQLEEKRRSKEAQVHGKVKKMSRTGKVPNNYFCFRCY
Mesembryanthemum crystallinum	Caryophyllales	402614	1	McREM1.1	MGEEEAKKVEEQVPVAAAVTTQHVEEPPKDVAEEKSVIPVVPDHKDTADEKAIIPFATPPPEEVPEKKKLSGGSHDRDAELTRLENEKKMALVKAWEDNEKTKAENKACKKLSDVDSWEARQKASVEAQLRKIEEKLEKKKAEYAEKMKNKMAEIHKTAEEKKAMIEAQKGEELLKAEECAAKYRATGNRPKKFLGLLLAF
Mesembryanthemum crystallinum	Caryophyllales	BF480549	1	McREM1.2	MAAEEAKQVEAETPAPATPPQDPPPPAPESEESPAATEEAHEPEPIPAATEKSAPEEKPSEEKALEGSVGRDAQLARLETEKKMSLIKAWEESEKCKAENKAYKKIANIEAWENSKKASIEAELKKIEEALEKKKAEYAEKMKNKAATVHKEAEEKKAMVEAKKGEELLKVEEMAAKYRATGKPPKKLLGLL
Medicago truncatula	Fabales	MtC60319	1	MtREM1.1	MTDQEQPKKIESESTSNPPPPPASTETTTTPLPEAPKKDVAEEKSVIPQDNNPPPPPPVVDDSKALVIVQKTDEAAEEKPKEGGSIDRDAVLTRVATEKRLSLIKAWEESEKSKAENKAQRRLSTITAWENSKKAAKEAELRKLEEQLEKKKGEYAEKLKNKIAALHKAAEEKKAMIEAKKGEDLLKAEEIAAKYRATGTAPKKLFGLF
Medicago truncatula	Fabales	MtC00278	1	MtREM1.2	MAELQTKQEAVPAPAPAPAPVPTPVPAAVEPPLAEAPPVNVVEKKAVAPPPVADDTKALVVVDNEKIPEPVKKNASLDRDIALAEIGKEKRLSNVKAWEDSEKTKAENKAQKQLSTVAAWENSKKAALEAQLRKIEEQLEKKKAEYGEKIKNKVAMVHKQAEEKRAIVEAQRAEAILKAEEIAAKHNATGTVPKKLLGCF
Medicago truncatula	Fabales	MtD17655	1	MtREM1.3	MAELQTKQEAVPAPAPAPAPVPTPVPAAVEPPLAEAPPVNVVEKKAVAPPPVADDTKALVVVDNEKPVKKNASLDRDIALAEIGKEKRLSNVKAWEDSEKTKAENKAQKQLSTVAAWENSKKAALEAQLRKIEEQLEKKKAEYGEKIKNKVAMVHKQAEEKRAIVEAQRAEAILKAEEIAAKHNATGTVPKKLLGCF
Medicago truncatula	Fabales	MtD05125	2	MtREM2.1	MGESEGSSINKTESPQLQSLLDPVPEELSPVVEKDSETLSTISISQEPNQQAISTLDDQKVADDHADNKETGDHDDKKDAKDSTDRDAGLAKIVAEKRLALIKAWEESEKTKAENRAYKKQSSVGLWEESKKSSIEAQLKKFEENLERKKVEYVSKMKNELAEIHQYAEEKRAIVEAQKREECLELEETAAKFRSRGVAPKKLFGCFSA
Medicago truncatula	Fabales	MtC10811	2	MtREM2.2	MEESKNKQLELVDTLTPLPQSESEPREFSYFLEEKEPGNEGTSSSVVKQERVVSDHATSSVDQTTAAGTDTKDSVDRDAVLARVESQKRLALIKAWEENEKTKVENRAYKMQSAVDLWEDDKKASIEAKFKGIEVKLDRKKSEYVEVMQNKIGEIHKSAEEKKAMIEAQKGEEILKVEETAAKFRTRGYQPRRLLGCFSGLRFFS
Medicago truncatula	Fabales	ABE84731	3	MtREM3.1	MAETQVKSESSSDIVLAEVTKEKKLCYVKAWEESEKTKADNKAHKHISSIAAWEDSKKAALEAELKKIEEQLERKKARYGEIMRNKIALVHKEAEEKRAMIEAKRGEEVLKVQEMAAKYRATGTTPKKTIGCF
Medicago truncatula	Fabales	MtD26156	3	MtREM3.2	MTEIPEPVKKNASLDRDIALAEIGKEKRLSNVKAWEDSEKTKAENKAQKQLSTVAAWENSKKAALEAQLRKIEEQLEKKKAEYGEKIKNKVAMVHKQAEEKRAIVEAQRAEAILKAEEIAAKHNATGTVPKKLLGCF
Medicago truncatula	Fabales	MtC93157	4	MtREM4.1	MLNNNLNTSTSHISEENQEDEQITEIREIHALTPPRLPPPPPPTNRGSHSHRSSSLSMASTDSENFTTISREFNALVLAGSTVDHNNISPHEHETANNNNNNNSNNLRRIREDDHMMEETNPLAIVVDNSPFDPIPSPTSRRNMASGSSRASGQGGSEEHVSVDRVKKEEVDAKISAWQNAKVAKINNRFKRDDAVINGWESEQVQKATSWMKKVERKLEEKRARALEKTQNKIAKARRKAEERKASAEAKRGTKVARVLEIANLMRAVGRPPAKKSFF
Medicago truncatula	Fabales	MtD03479	5	MtREM5.1	MTAASPFSAAVNASADGFTNSSGGNGGGGLPTRTDPCMARSVSVHGCSQMQGQSSIPSREEKFDAFKDAGTNVSPAVSRRDMATQMSPEGSSCSSPNMMTSFSASIPPTLPVTDLQSISFSKMDIRDVQVDERVTMTRWSKKHKALFTGRGSENVDSWKKKETSTRSSSWEISERSKTVSKAKREEAKITAWENLQKAKAEAAIQKLEMKLEKKRASSMDKIMNKLKFAQKKAQEMRSSVSVDQAHQVARTSHKVMSFRRAGQMGSLSGCFTCHAF
Medicago truncatula	Fabales	MtD17032	5	MtREM5.2	MNNEETEMSLVPRCDKGTQMSPTETENDAHSSPKSSATSAIDQEYCHYPKLEVRDVEVDSQATVTRGSKRHVARLTKSHSLHRTEMRENGVDAPVSCWDIEESTLDTSKLQREEAKIIAWENLQKAKAEAAVRKLEMKLEKKRSSTMDKIVKKLRRAQLKAESMRSITPVQQEHQASKICKVFSFPKYPQIKSLSSCFSGHS
Nuphar advena	Nymphaeaceaes	CD473731	1	NaREM1.1	MVEETPKVEVGGTAEPKPAAPPEPPKDVTEGKAVVPPPAAAEPDDTKALAVIEKVAEPAAPALGKSSGGSIDRDAILAQVESEKRLSLIRAWEESEKTKAANKFQKSLSDIGSWENGKKASLEAELKKIEESFEKKIAAYAEKMKNKVAIVHKTAEEKRAMAEARCGEEKLLAEGEAAKYRATGLAPTKLFGCFLR
Nicotiana tabacum	Solanales	KT7C.109M13	1	NtREM1.1	MAEATPVPQEPAVDNSPAAMATKADDSKALATVPPPKTDSSTKSSKGSLDRDIALAHLETEKRNSYIKAWEESEKSKVENRAQKKLSAVGTWENTKKANLEAKLKKLEEQLEEKKAEYAEKIKNRVASVHKEADEKRAMVEARKGEELLKADEMAAKYRATGQAPKKLLGCLGC
Nicotiana tabacum	Solanales	KT7C.104L22	1	NtREM1.2	MAEVEVKKVESEKVVDPTPPAAAKEAEPAVESPKEVADEKAIVAPALPPPEQVKEKTDDSKALVVVEDKAAEPAEEKKEGSIDRDAVLARVATQKRLSLIKAWEESEKSKAENKAQKKVSAIGAWENSKKANLEAEPKKMEEQLEKKKAEYIEKMKNKIALLHKEAEEKRAMIEAKRGEDLLKAEELAKYRATGTAPKKLLGX
Oryza sativa	Poales	Os02g44102	0.1	OsREM0.1	MAAAAAIPIPIPCVAEPTAASRVSPGSSPARSDASEGAAFYAADTEAEPEASVGRSTQMLLAMAAMGGRGGPYGRRPASSYGSCAAWSAGSLTDHRPASPSPICSPNAEIEKLIDKLRRKEADIDEWQMNQVTQAKEKMKRIEIKLEKKRARAAEKMQKAIKDAQKKADKKKIKEHAATDNQIASVERAMVKMSRTGKLPWSLAFL
Oryza sativa	Poales	Os10g17790	0.2	OsREM0.2	MKFEQEQAIPTVPPNVRPTALFPREKKESKKFDQDQAIPRVPPDVRPTASFSREKKESKKFEQDKANQMPSLASAPTSSYSSEAEAMADTWEKEKMAKIKKQYNMTMDTIVEWEAEKKAKAKRQMELKEGDNSERKREKALEEYNDEITRINKVAAASRLTAEEKRRSAERKVREKAERIRVTGKLPGACGCF
Oryza sativa	Poales	Os02g57840	1	OsREM1.1	METQEAKRADVAAAPATATGGEAVKPAAGDAGAVTKTNGPSAPAGKAATPTGSVDRDAILANVELERKLSMIKAWEESEKSKAENKAQKKMSSILSWENTRKAAIEAKLRTQEEKLERKKAEYAEKMRNQVAAIHKAAEEKRATVEATRHEEIIKYEEMAAKHRSKGTTPTKFLSCFGS
Oryza sativa	Poales	Os10g36000	1	OsREM1.2	MAEVAPPAPAPEPTKDIAEERAAVPAPEESKAMTVVDDAEKAAATGGSHERDALLTTVATEKRISLIKAWEENEKAKADNKAAKKLADIASWENSKVAEIEAEIKKYQEYLERKKAEQVEKLMNGVAKVHRAAEEKRAATEARRGEEVVKAEEAAAKYRAKGEPPKKLLFG
Oryza sativa	Poales	Os03g02040	1	OsREM1.3	MAEEAKKVEVTKDIAEEKAVVPLPTPPATEHDDSKAIVLVKEAEATGGSAERDAYLAKIVSEKRLVLINAWEESEKARAENRAAKKLSYITSWENAKKAEMEAELKRIEQELEKKKAAYEEKLKNKLALLHKTAEEKRALTTAKRGEELIMAEEMAAKYRAKGEAPTKLFGLLKA
Oryza sativa	Poales	Os02g42880	1	OsREM1.4	MAGEALKEAGATPAAANAGEEKAVIPAASTSPVISKTDDDTEPPADDSKALVVFVEKVADKPHAEKATATATPTRTSNDRDIALAKVETDKRESLIKAWEENEKAKAENRASKKLLDIISWENTKKAVIKTQLKKKEEELERKKAEYAEKAKNKEAIVHKEAEEKRAMVMARRGEEVIKAEEIAAKYRATGVTPKKHIGCFGA
Oryza sativa	Poales	Os04g45070	1	OsREM1.5	MAEEEAKKVEVEVTEAPPAAAAAAETEPAAKDVAEEKAVIPAPAPPAEEEKPPVDDSKALAIVEKVADEPPAEKPAQGGSNDRDVALARVETEKRNSLIKAWEENEKTKAENKASKKLSAILSWENTKKANIEAQLKKIEEQLEKKKAEYAEKMKNKVAIVHKEAEEKRAMVEAKRGEEVLKAEEMAAKYRATGHAPKKLIGCFGA
Oryza sativa	Poales	Os07g38170	4	OsREM4.1	MLSEQTAASGSSSSSRGADDREIVISTGREIVVRSSGGEEREEEVVVEEELEEPEFRDIHALSPPPTPTPSQPSSSYHRRRRESWESAAGSRHTSIRSVGSDTAPSELFPTMSREFSAMVAAAANANAAAAAAANGGDSSRAGVDDALGRIGEDELEETNPLAIVPDSNPIPSPRRAHLALPAPGDVSSAGGGHGDEVSVGQVKKEEVESKIAAWQIAEVAKVNNRFKREEVVINGWEGDQVEKANAWLKKYERKLEEKRAKAMEKAQNEVAKARRKAEEKRASAEAKRGTKVARVLELANFMRAVGRAPSKRSFF
Oryza sativa	Poales	Os03g59360	4	OsREM4.2	MLHEQHAPPPQPEPEVSLQLSAPATAADDVAAGDDEEVTVVTTYRDIHPLTPPSPTTTTTPPTRLGSAAYSWDTASSHRSVSSEEQFMTMSREFTAMVAAGTTMQTGPNDGNNGGDQLTSIGEDELEETNPLAIVPDSHPIATPARSRASQLEVVPAAGPSPAPPVEARQVKKEEVETKVSAWQTAEVAKINNRFKREEVVINGWETEQVEKASAWLKKIERKLDEQRAKALERTQNDIAKARRKAEEKRASAEAKRGLKLAKVLELANFMKAVGRVPTKRSFF
Oryza sativa	Poales	Os07g10780	4	OsREM4.3	MLGSDQLEHRPAPSAPRAEPDDVADDVEVEAFRDIHPEPSPPHLPPPPLRQPSWDAASHRSLSSSGAGGGGDVELFATMSREFTAMVAAGSSSAPSPDVPGDAPAAADLNLLQLARIGENEPAAEANALAIVPAAAGSGPPAPVEQVKKEEVEAKVAAWQAEEVAKINNKFKREEVVINGWESQQVDKATAWLAKIERKLEEERAKATEKARNEAAAARRKAEERRASAEARRGRKTAEVLDRANFCKAAGRVPSKRSFFSF
Oryza sativa	Poales	Os02g52810	5	OsREM5.1	MEASAFANISEETAQDDKLQGLRGETPAISSPIIKKDVATQMSPDDSISSSPKARHSCSSLPSGHPIKEPNSNALKPEVRDVQVDDQVTVTRWSKRHVTRGSDRRSTNIVEWRKKTIETRAPSFDEKERESCVSKCKREEAKITAWENLQKAKAEAAIRKLEMKLEKKRSSSMDRILGKLRTAQKKAQDMRSAVSVSEDQCGVRATKKASYLRRTGKSFSCCFTYRAC
Oryza sativa	Poales	Os08g36760	5	OsREM5.2	MDDRVTLTRWSKKHVTRGSEKNSTNIIEWKKKTVESKSSAWEVTETAKCISKIEGEEAKMTAWENLQKAKAEAAIQKLVMKLEKKRSYSLERIFNTLRSAHRKTHVIRSTTTTNLDQHISRTVKRPSHLSKNGQMSSLSGCFTCHAF
Oryza sativa	Poales	Os09g28300	5	OsREM5.3	MDDRVTLTRWSKKHVTRASSKNSTNVIDVKKKTVESKSSSWELTEAKSISKVEREQEKITAWEHLQKAKAEAAIQKLVMKIEKKRSSSLDKIWNTLRSAQRRAQVMRETAAANQDEQSSGKAKRTSHLNKNGQISSLSGCFTCHAF
Oryza sativa	Poales	Os02g02500	6	OsREM6.1	MEYERIEKPFPTQGGGFSPKRLRAMLLGVEKRRKGQEEEEEGDAGEVDDEYGAVPKSSVRSDADSDARRGGSMCEEYKDVDVVSTISESSSSLETGSGHRSRDTHSMGSRVRVPEEDSCDSESVASNFEFHKERGASARSVTAAIVPPFSKPAPSKWDDAQKWIASPTTNRPGRAGGVPQRKMEKTSFGGGRLPATKVVLEATEEIDTKRVDPSQEKREIGWQKAVNWAPPDPYPEVETCAKSALAEEITVADSAVTFSRHDSSATLQSATTCIPPPPTVRSVSMRDMGTEMTPIASQEPSRTGTPVRATSPDCSRPTTPRKTIGPNAIGAVIGHGECSNVELSEQELQMKTRREIMLLGTQLGKTNIAAWASNKEEEKDASLSLKGVPMDQSTQKVTE…
Oryza sativa	Poales	Os03g02840	6	OsREM6.2	MEYERIHGPPLQRQSGGFSPAKLRAMLLGLEKNQHNGEDTSPEANDSGELDDQRSMECSTSTEMSSNSGHRSRNRAQDDDSFDSESSSSGPPTVKRPAAVTALLPPFSRPTPSKWDDAEKWISSPTANRGGRVGSAAGAAPKKSALAFPEHVSRPPAVAKVVAEVPINTGTLVKNSVALAQPISFNPAQSASIVDEPAPAVRSVSMRDMGTEMTPIASQEPSRTGTPIIASSPTSSRTPTPQRNAEISIGEFGPNKMEMSEEELQMNTRKEIMDLGQRLGKTTIAAWASKEEKSTTSFANVITDKAVEIDREARAADWEEAEKAKYLARFQREEVKIQAWENHQKAKIEAEMKRMEAKIEIKRAREQDRLSSKLAAARHKAEARREAAESRKNQEAART…
Oryza sativa	Poales	Os12g41940	6	OsREM6.3	MEYERIHKVQMGVMSPTKLRMKLLGSHGGSIGRVDEAKKSPRASPARLDADEDDDDHPKNSLLPQELDEDYPKDQSDSSRSRSDASHGRAGNGYDSGGFEFYREERPPPPPPAAVAVVGGTFFRQVPSKWNDAEKWLAGRHVVHSNPIFSKKAAAAAAAVSGRVAPEASASSSPPSVASRQRQQKRLRVSSEAAAVSMRDVGTEMTPMASKEQSRSGTPAGAATPSLSPLCSVPTSPRGAASASSASSERELQIRTRREIAALGLQLGKMNIASWASKDDDDELPRASPEKRPRPRPRPHSGDGGGEAKKREFEARAMAWQETHKCKLALRFQRKEVKIQEWESCQKAKFEAKMRHAEVQAEQMKARAKQKLSRRLSALSHKAEGKQARVEARRSRQAA…
Oryza sativa	Poales	Os11g40210	6	OsREM6.4	MNPFGPTFSDPLCSLNLKETSEFVRSSFPMATMARSNSSNGATGNGGHGYHRETSTASSSSSSSASAQRRRAEQQQQQVPATPGRPLLFFNSSSPAHHQLVSARRSVPSKWEDAEKWVRQASSDHHGGHHHHHGKGSKLQEEKRASAVRRSVDADVTALALYTAPAAEVFLKDKFTDNVEPSKESFVFRSSYCEPTKNTAAQAVAAGNGIDHRRDIGTEMTPLGSSTTSRCHTPIKSTSPARHNTPASRSGPLVPYAGGGGGAGQDISDLADCHFAKLDLGAQFDAMLINWSSKEEEEEEVSKSLRHFEASVAAVGEKRGGAGDCRWEDDDRAKSCIRYQREEAKIQAWINLESAKAEAQSRKLEVKIQKMRSNLEEKLMRRMTTVHRRAEEWRATAQA…
Oryza sativa	Poales	Os02g39000	6	OsREM6.5	MRRSSQGKSSSGGGVGGVRRYDVHGGGNLLACYAKAARPRPSKWDDAQKWLSRAGDDDCGGEATRRRSSCASADDGLLLPPPPAARKGAGGWRSWSNVEWEGAPAAMAPALKAARGDEGVDTKVVDAVQAYVPQRCVVSLRDVGTEMTPGGSKEPSRANTPRVVAPAATARVVARGTASPGQCDGGSRDSAVAGGVVDLRAARKRADQGHDEVAGTITAVSPATAWGDAERAKYMARYRREEMRIQAWENRERRKAELQMRTAEEKAERMRLRAQARTAGKLATAQAEAKARRARAEAELALGRPGGGAKGWLLTRSASWSSGSGRSPSSLSLRLPLLCR
Oryza sativa	Poales	Os04g52920	6	OsREM6.6	RHADVCTVNNAGVTSEYQTKATDNSSSIEIRPYKDPKAIPAVHSVSVRDVGTEMTPIPSQDPSRTGTPLGSMTPTRSPNCSIPSTPVGGRSTASPGDDNTDDGPYFNRKGGTNEISDDEMRLKTRKEIAALGIQLGKMNIATWASKEELELVSASPSIADLERMKKEYAARAAAYEEAENFKHTARFKKEELKIEAWESLQKAKIESEMKRIEEHAEKLRSEAMAKMAEKLEMTRRLAEEKRASANARMNQQAAKAVHKAELIRQTGRVPGSCILCCSGCFCQH
Persea americana	Laurales	209963	6	PaREM6.1	MRSVCLRDMGTEMTPIASQEPSRTGTPLRATTPSLRSPISSRSSTPGRCRQGSQARESYQTILKPLESKSEAILFSGTPPNSWSNREREDPDAHKIFVNNNLDLAGQPNSLETRAMAWDEAERAKYMARYKREEVKIQAWENHEKRKAEKQMKRIELKADRLKTRAQERLTNKLSATRRIAEEKRSNAEAKLNERAARTSERADYIRRTGHLPSSFFPFKLPSLCW
Pinus tadea	Pinales	TA9116_3352	1	PdREM1.1	MAEEQTLSEHPSAPVVTKDVLEENSVSEQPAMVAEEKHATGDESKALMIVETEKKEAEKKEADVGPVPSKISGGSVDRDAVLAKVNTEKRLALVKAWEENEKAKAENKFYKAVSTITAWENTKKSAAETKMKRAEEKLEKQKAAYVEKMKNEIAIIHKQAEEKRAMVEAKRGEDFLKAEELSAKYNATGQMPKKFLLCFGG
Pinus pinaster	Pinales	BX254033	1	PiREM1.1	MAEEQTLSEHPSAPVVTKDVLEENSVSEQPAMGAEEKHATDDESKALVIVETEKKEAEKKEADVGPVPSKRSEGGSLDRDAVLAKLNVEKRLALVKAWEENEKAKAENKFYKAVSTITAWENTKKSAAETKMKRAEEKLEKQKAAYVEKMKNEIAIIHKKAEEKKAMVEAKRGEEFLKGRGVSAKYKRTGQVPKKFLLCFGG
Picea sitchensis	Pinales	TA11262_3332	1	PsREM1.1	MAEEQAPSENSSAPIVTKDVLEENTASDQPAMVSEEKHATGDESKALAIVETEKKEAAVEPVLSKSSEGGSLDRDAFLVKVNTEKRLALVKAWEENEKAKAENKYYKSVSTITAWENTKKSSAETRMKRAEEKLEKQKAAYVEKMKNEIAIIHKQAEEKKAMAEAKRGEDMLKAEESSAKYNATGQNIDQKDCSHLTVFLEHI
Populus trichocarpa	Malpighiales	fgenesh4_pm.C_LG_XIV0110	1	PtREM1.1	MAEQEVKKVETETPVTPAPVETKSDVADEKAIVPPPPAAEEKEKVADELKALAVVEKTEPAPKKISGGSIDRDIALADLEKEKRLSFIKAWEDSEKTKAENKSQKKLSAVVAWENSKKAALEATLRKMEEKLEKQKAEYAEKMKNKVALIHKDAEEQRAMVEAKRGEEFLKAEEMAAKYRATGQTPKKLLGCF
Populus trichocarpa	Malpighiales	grail3.0039003901	1	PtREM1.2	MAEQEVKKVEAVTPVAPAPVETKSDVADGKVTAPPPPVAAEKQKAATAAEESKALAVVEKTEPAPKKVSGGSIDRDVALADLEKEKRLSFIKAWEDSEKTKAENKSQKNFSAVAAWENSKKAALEAKLRKMEEKLEKQKAEYAEKMKNKIALIHKEAEEKKAIVEAKRGEEVLKAGETAAKYRATGQTPKKLLGCF
Populus trichocarpa	Malpighiales	fgenesh4_pm.C_LG_XV0452	1	PtREM1.3	MAEEETKKVETETPSETTPPPPAEPEPEPEPVAEAPKDVAEEKTVIPPSVAEEKVEESEAVAVIETSESAEEKKEGSVNRDAVLARVATEKRISLVKAWEESEKSKAENKAHKKLSSIASWENSKKASVEAELMKIEEQLEKKKAECMEKMKNKIAMIHKEAEEKKAIVEAKRGEDLLKAEEMAGKYRATGSSPKKLLGIF
Populus trichocarpa	Malpighiales	fgenesh4_pg.C_LG_I0941	2	PtREM2.1	MGFRVLVAKVKDFVMGEKEPRKAESEGASLPTQAEEHGPVKEEKEAPLNDYANEKSSVLVTEKVADPPATAKNSRGPNDRDAVLARVEAEKRCALIKAWEENEKAKAENKAHKKLSAIGSWETIKRESVEAKIKKYEEKVEKKKAEYAEKMKNKVAELHKAAEEKKAMIEAKKGEDRLEVEETAAKFRATGYTPRKCLGFLSV
Populus trichocarpa	Malpighiales	eugene3.00030969	2	PtREM2.2	MGEEEHEKAESKAVSLPTPAKEHGPVKEEKEASLNDAANEKNLVPVSENAADTTAAENVSGGSNNRDIILSRVETEKRYALIKAWVENEKAKVENKAHKKLSAIGSWETTKKVSVEAKIMKFEEKLERKKAEYEEKMKNKAAELHKAAEEKKAMIEAKKSEECLKVEETAAKFRATGYTPKKFLGCFSS
Populus trichocarpa	Malpighiales	eugene3.00150257	3	PtREM3.1	MNRQPLSQVVETKADSWEKDQLRKINRRYEKMKSKILDWDKAKKMRAKLHGEKKKSELELRRARNMQHYHNKIARIDLISGRARGQLEEKRRNEELEVKEKAKHMRSKGRSPSRCFCC
Populus trichocarpa	Malpighiales	fgenesh4_pg.C_LG_XII001135	3	PtREM3.2	MGEALKEMNKVLHERNIKAWEDKEKAKSANKAQRMLSDIKTWEEKMKISHEAKTMKIEAELESIRQHKHEKIKNEEAQIQKAMEQKKAAIDAQNQKKVLEITEKADKHRSNNTLPMKCFGICAD
Populus trichocarpa	Malpighiales	fgenesh4_pg.C_LG_VIII0813	6	PtREM6.1	MNKDYDSSGIEHVTAVAAAVYAIALSNAPSIQEQGRISKGPEPSLTQIKSKMKESTDLMSEPGEGSMRSPESAPRIKRILTSTESPERQNSKVPETAIKEKTTSDDAAAASQFKRTLTVTDKPAPSMKETPTFADKSLSSTKDMKPESAEPVPTTRPRITAPKPDQPPTSKPATPTTKIERKVSTTPGIDGTNADAWERAELSKIQKRYEKTNARILSWENGKKEKARNRLKKTENGSEGIRSKALKQFRAEMADIDQIAGAAKAKAAERQRNEELRAKGKANTIRKTGKLPRTCFCF
Solanum lycopersicon	Solanales	SlREM2	1	SlREM1.1	MAEATAVAAQPQPESTTPPPMAKSDDSKAIATLPPTKPDSSTKKSSKGSFDRDVALAHLEEEKRNSYIKAWEESEKSKVNNKAEKKLSSVGTWENTKKANIEAKLKKLEEQLEQKKAEYAEKIKNKVAAVHMEAEEKRAMVEARRGEELLKAEEIAAKYRATGQAPKKIGCLGC
Solanum lycopersicon	Solanales	SlREM1	1	SlREM1.2	MAELEAKKVEIVDPAPAQEPVEAPKEVVADEKAIVEPAPPPPAEEKEKPDDSKALVVVENKAEEAADEKKEGSIDRDAVLARVATEKRLSLIKAWEESEKSKAENKAQKKVSAIGAWENSKKANLESELKKMEEQLEKKKAIYTEKMKNKIALLHKEAEEKRAMIEAKRGEDLLKAEELAAKYRATGTAPKKILGIF
Solanum tuberosum	Solanales	BI176676	1	StREM1.1	MGEEEAKKVETAEHVAEEKAIVLSTVPPFKELEDKPDDSKALVIVEPETKALVPVEKKGSIDRDATLARLTTEKRLSLIKAWEESEKSKAENKAQKKRSEILAWENSKKASLEAELKRTEEQLLKKKAEYIEKLKNKIALVHKSAEEKRAITEAKRGEDLLTAEEMAAKCRATGSSPKKPLLGCF
Solanum tuberosum	Solanales	DN921711	1	StREM1.2	MAEATAVAAQPQPELPPPPAMAKTDDSKALATLPPTKPDSSTKKSSKGSLDRDVALAHLETEKKNSYIKAWEESEKSKVNNKAEKKLSSVGTWENTKKANIEAKLKKLEEQLEQKKAEYAEKIKNRVAAVHMEAEEKRAMVEARRGEELLKAEEMAAKYRATGQAPKKIGCLGC
Solanum tuberosum	Solanales	DN921712	1	StREM1.3	MAELEAKKVEIVDPAPPAPGPVEAPKEVVADEKAIVAPALPPPAEEKEKPDDSKALVVVETKAPEPADEKKEGSIDRDAVLARVATEKRVSLIKAWEESEKSKAENKAQKKVSAIGAWENSKKANLEAELKKMEEQLEKKKAEYTEKMKNKIALLHKEAEEKRAMIEAKRGEDLLKAEELAAKYRATGTAPKKILGIF
Solanum tuberosum	Solanales	05Mar7.CPGP.8199.C2	6	StREM6.1	MEYERIDKRNLQLSPRKLRSMLLGAEKKRKQEGRDDVVEDQELESATVSLRSHLPEIHDSGCNLENYKDVNVVSVVPESSTSLALDSSMSLEMINDTRIKDQSLVSTRIRSQDDSSLDCDGGIDSVGTVSPLFEFQKAERAAQRVPLAHFSKPAPSKWDDAQKWIASPTSNRPKTGQSSQVVGSRKTSHSGYGYRQQSTKVVVEVPDQKLVPYEEPVDTKQIDSGQPKDSGVQKFVSWEAEPHPIAESYVKPMLMIETSIGQSAINLSRHDSSVSIHSATVIPPPSTARSVSMRDMGTEMTPIASQEPSRTGTPVRATTPTRSPTSSRPSTPGAAPASSPFRPSNDNLDAHANELSDQELQMKTRREIMALGTKLGKMNIAAWASKDGEDRNASSLLKT…
Zea mays	Poales	TA104935_4577	1	ZmREM1.1	MTAAEVEAAKDIAEEKAVVPLPPSPAKPADDDSKAIVALVVKDAAAGKPSTAIIGGSTERDAYLAKIVSDKRLSLITAWEESQKARADNRAAKKLAFITSWENAKKAEMEAELRKIEEQLQKKKAAYEEKLKNKLAMLHRTAEERRAQTEARRGEETILAEEMAAKYRAKGEGPTKLFGLLKA
Zea mays	Poales	CF004505	1	ZmREM1.2	MTEEEAKKVEVEVEVTKAAPAKENAAEEKAVIPATEPPAAQEKPPAPADDSKALAIVEKVADKSAPEKPIAEKQGGSSIRDLALARVETEKRNSLIKAWEDNEKAKADNKATKKVSVILSWENTKKANIEARMKKIEEQLENKKAEYAEKMKNKVAMIHREAEEKRAMVEAKRGEEVLKAEEMAA
Zea mays	Poales	TA114130_4577	4	ZmREM4.1	MLSEQTAASTSSGEHQERSVLEDGRLPPGGENEEADFRDIHALSPPPSHPSSYRRSGHASVGSDPASSEPFPTMSREFSAMVAAAAPIANGAAADGLGEAEDEETNPLAIVPDSNPIPSPRRARGPPTPGAGAAHANGDGGVSVGQVRKEEVESKIAAWQIAEVAKVNNRFKREEVVINGWEGDQVEKAGAWLNKYERKLEEKRAKAMEKAQNEVARARHKAEAKRASAEAKRGTKVARVLELANFMRAVGRGPSAKRSFF
Zea mays	Poales	TA119747_4577	4	ZmREM4.2	MTMSREFTAMVAAGATMQPGGYDGAADQLTSIGEDELEETNPLAIVPDSHPIATPARSRASAAGLEVVPAGPAPAPQPQPQPPAHLEASQVKKEEVETKVTAWQTAEVAKINNRFKREDVVINGWETEQVEKASAWLKKIERKLDEQRAKALEKTQNDIAKARRKAEEKRASAEAKRGLKLAKVLELANFMKAVGRVPTKRSFF
Zea mays	Poales	TA117003_4577	6	ZmREM6.1	MEYERIHEPLPRRQSGGFSPAKLRAMLRGLEKHQRNSGEDTSPEANDSGELDDRRSLECSTSTEMSSNSGHRSRNRAPDDDSFDSESSSSGPPTVKRSAAVAALLPPFSRPTPSKWDDAEKWISSPTSNRTGRAGPTAGTMPKKSALAFPEHGARQPAVAKVVTDVPTIAGPLVKNSDGLAHPDLLKLAHDASIVDGPAPAVRSVSMRDMGTEMTPIASQEPSRTATPMIASSPTSSRTPTPQRTTEFSVSNIDSNKMAMSEEEVHISTRQEIMDLGERLGKTTIAAWASKEEKAAARSTDTAADNAVDVNRENRAADWQEAEKAKYLARFHREEAKIQAWENLQKAKIEAEMKRIEAKIERKRAREQDRLASKLAAVSHRAEAKREAAEARRDQEAAR…
Zea mays	Poales	TA135644_4577	6	ZmREM6.2	MTPAGSKEPSRANTPRATLPATPPSTAGRAIHAPLRPPDLFTVDGGSPPGLAAADRDETAPGAPTTTAVSPAATWDAAERAKHMARYRREEMKIQAWENRRRQKAELQMKVAEAKAERMKLRAQEKTASKLASAQAAAREKRAQAEAKLNRRAARVDRADALRRTGPLPSSSSVFSLKLPLMCR
Triticum aestivum L.	Poales	TraesCS6D02G231600.1	0.1	TaREM0.1	MAAALDGVSSCGSINMRRVDHLLPLPLPCVGESTAASRVSLGSSPARSDASEGAASFYAEPHPEDQPEASAGRSTQMLLAMAAMGGRGGPYGRRPASSYGSCAAWSAGSLTAHRPASPSPICSPVSSKGGDGCRGGGERRDDGDTSSFVTSQQEQEQGRLPTREDFAKCSATPRNIRLQTPRHPSLPDRRANGSSRGPPKFVHKATPARLMRRARSSHNYHGKRMGAIDAVNEWRLPKVSEEADEAVDQKDWQDDAMSSRVSSARDWNFESDSAYEGSNHDGRAFEHSEVEDCAAAVQRMERRLRCPARKHEENAVHAKLVAWKDAQIAKLIEKLNQKEAQIDKWQKNKIAQARHKLTKTEKKLEKQRAEAAVKMQKAIEDAERRADKKRVKKQAATNS…
Triticum aestivum L.	Poales	GFFI01035312.1	0.1	TaREM0.12	MVAVSSCGCINTRRIDDLLRLLLPCVGEQTSDPRISSASSRARSDGAAADAEENEPEASAGRSTQVLLAAAASGGRGGPYGRRPSSSHGSCAPWNAAPLIAHPPATPSPVCCPIVASRQEQEQGRLPTREDLVKCFSMPRNIRLQTPRHPSLPDMRVDGSNRGPPKFVHKATPARLMRRARSSHNYHGKRMEAIDAVNEWRLPKVSAEEDGAVDQKAWQDDTMSCRVSSARDWNFGSDSVYEGPAMKHKENAVHAKLVAWKDAQVSKLIDKALMMLLESTRLKAQIDEWQKNKFTWARDKLAKTEKKLEKQRTETVVKMQKAIEDAERKDDMKSQEEAAAKSKIASFERALQVMSRAGRQADCQILMKGPYTVQNGGCHIVLTKG
Triticum aestivum L.	Poales	TraesCS1A02G057900.1	0.2	TaREM0.2	MHGGLRQSRVRFSGVGQEDQGSGQAMAMPPQRQRGTPFGRGEEYDAAYAATVAAVAYAIAAMEEEKLPPQQKPIPEKTASRQKRVTVHEPTAAPPPRSPPRRGGSMKRPTEGSKISRLFSGNKEIVEVGDEDEQGANVSVRRPVKPAPKKPGGPTPGQNVVGKVVDSVPNLKDNPSFTRKTPDKKRSRNFEQEEANQRAKPGVNPTTSFPGERKQSWKHEQEPANQRAPPAARPPGMVYSSEAERMAAAWEKEELAKIKERYNETMETIAEWETEKKAKARRQKEPKEGDSERKRAKALEEYNDEMKRISKVAAASRLSAEDKKRNAEGKVWEKAAKIRSTGKLPWSCGCF
Triticum aestivum L.	Poales	TraesCS4A02G053800.2	0.2	TaREM0.23	MDGDLKALRVQFSGVEKRDKGGEASTILPQENSAPGRAQMDSGDEYNAIFAATIAAAAYAIAAEEEKQKASPVQLPSKRGESMRKPTGGSKISRWFSAKERAEDADEGPANVSVRRPLKPEQRKPGGTGSDQKVPLPLPPKMHDSSVGAKKAPGSSRKSPEKKGSKRFEQEQAVQRVPTAVRPATSYQSRRNDDGAAGVTAIAGTQSKADAWEKERLARVREEYEKMMETIAEWETEKKVKAKRQKEQKEVALDRKRAKQLAEYNQEMTRINKIAGGARSMAGERKYEDEKKIREKAKKIRSTGKSPRGCCF
Triticum aestivum L.	Poales	TraesCS6A02G403500.1	1	TaREM1.1	METQQEPTKAGAVVASPGVAGGGGLVLENEPPAPTTAQQGPPGSATDRDAVLAKVEMNRKLSMVKAWEENQKSKADNRAEHKMSSILSWENTKKAAVQAKLRTREEKLERKKAEYAEKMRNRAAMIHKEAEEQRAAVEARRQEEMIKCQETAAKHRSQGTTPAKKFLTCFG
Triticum aestivum L.	Poales	TraesCS1A02G174700.1	1	TaREM1.2	MAEEAKQDVAPPAPEPTEDVADEKAAVPSPEESKALVVAENDAEKPAATGGSHERDALLTRVATEKRISLIKAWEENEKAKAENKAVKLLADITSWENSKAAELEAELKKMQEQLEKKKA RCVEKLKNSAATVHKEAEEKRAAAEARRGEEIVAAEVTAAKYRAKGEAPKKLLFGRG
Triticum aestivum L.	Poales	TraesCS5A02G554600.1	1	TaREM1.3	MAAEEANKVEVETTTATKDIAEEKAIVPVPVPDNSKAIVAVVKDAEGTRGSSERDAYLTKIMSEKRTTLINAWEESEKARAENRAAKNLSFITSWEHAKEAEMEAELKKIEEQLEKKKAA YKEKLKNKLAMLHKSAEEKRAMAEAKRGEEIIMAEEMAAKYRAKGEAPTKLFGLLKA
Triticum aestivum L.	Poales	TraesCS6A02G237200.2	1	TaREM1.4	MAGEEAKKAVPAAAAPEAAAEKDVPVVIPPPPGAKPPAVADDSKALVVVDSKAAEKPRPEKNIHRGSHERDVALAKVETEKMSSLIKAWVENEKAKAENKAAKKLSSILSWENTKKAAIDAQLKRKEEELEKKKAKYAEKMKNRKAIAHREAEEKRAMVVARRGEEVLKAEEMAAKYRATGLAPKKLLGCFGA
Triticum aestivum L.	Poales	TraesCS2A02G369800.1	1	TaREM1.5	MAAEEPKKVEVEAAPEPEAVPAAEPEAPAKDVTEEKAVIPAPEPAAEEEKPPADDSKALVVVEKVADEPVAEKPTDEKAAHGGSNDRDLALARVESEKRNSLIKAWEENEKTKAENKATKKVSAILSWENTKKANIEAQLKKIEEQLEKKKAEYAEKMKNKAAMIHKEAEEKRAMVEAKKGEELLKAEEMAAKYRATGNSPKKVMGCFGA
Triticum aestivum L.	Poales	TraesCS2A02G199300.1	4	TaREM4.1	MLSGQTAVSGSSSSSSSSIVSRGVEQGSGSGEQQQHQRLPIEEEEEEPEFRDIHALSPPRALSLYRRSRPGSRDSWGSAAGAGGSRHTSIRSVGSDTAPSELFPTMSREFSAMVAAAASANASSSAAAGHRESVDRAANEDALGRIGEEELEETNPLAIVPDSNPIPSPRRGLSPRPVEVAAPGAGAGQGDEVSVGQVKKGEVETKIAAWQIAEVAKVNNRFKREEVVINGWEGDQVEKASAWLNKYERKLEEKRAKAMEKAQNEVARARRKAEDKRASAEAKRGTKVARVLELANFMRAVGRAPTKRSFF
Triticum aestivum L.	Poales	TraesCS5A02G464900.1	4	TaREM4.2	MLHERHAPPSASDDEDDALGANDEEGTLVTTTASTTNTTFHDVDEVIEVREVHPLSPPHPPFTPPTRTLSAASTAWDSASSHRSVTSEEQFMTMSREFTAMVAAGAGTGAANSNPNSNNSNSNHHPGGPYDGGPDQLTSIGEDELEEHNPLAIVPDSGRPFATPPSRSGGSSGRAARLDLEVVPAAGPPVEASQVKKEEVETKVSAWQTAEIAKINNRFKREEVVINGWETEQVDKASAWLKKIERKLDEQRAKAVEKTQNDVAKARHKAEEKRASAEAKRGLKLAKVLELANFMKAVGRVPTKRSFF
Triticum aestivum L.	Poales	TraesCS7A02G443500.1	4	TaREM4.3	MSSSDPIDHMSVSERLARLATPSAPAEDDVDVDADADGDGATFRDIHPSPAPAPLRQPSWDVASQRSLSSYSEEQFMSSSMGREFTAMVDAGGASADPCLGRDSGAGNNDLQLARIGEHEPVPETETNPLAIVADTGRALPPAPAQSSSSCAAPERAQEVVEVRQVKKEEAEAKVAAWQAEEVAKINNKFKREEVVINGWENQQIHTATAYLSKIERKLEEERAKATEKAQNEVARARRKAEEKRASAEAARGTKTARVMDLAIFMKAVGRLPTKRSFFSFSSS
Triticum aestivum L.	Poales	TraesCS6A02G333200.1	5	TaREM5.1	MPRAAPGLGFPAAATDPAPERRHPPSSRRKKPPPPPAPPVGPRGAADPDPGLLHHLHPRGGSHASRATAPRDEDDGDDEEGGYDAAAGDSFSRSLKECQKQLQRRAEARPAAASHELGNGDAFGGIELLVLSPRCLLGAAVGGMSKSSTASSRSRSGTFPSPGTPSYNRHCAGNMQYPKGWSSERVPLGAGANRRYGGSGVVLPFNNGRKLPSKWEDAEKWILSPVSCDGMGRMSAPAPHHRRPKSKSGPLGHPAGVPGAYASVSPMIPCFDGVLAAANFAAHSPFSAGVLMPGHARNGDFSSGRARSGDDGSSRSYSAEKEPYIWRSASTHAWTETLMEASAFAHISEEAAQDDVLRGQQGATPAISSPVIKKDVATQMSPDDSIISSSPKARHSCSS…
Triticum aestivum L.	Poales	TraesCS5A02G237300.2	5	TaREM5.3	MRGAGDCELEVRGVMGEQEEAASASASERAMRRRRGRRRWGRAGADDGYSTSSTGGRGGSSGSGSFGCDSPLAGFVRADGDMDTDLETDGLAATSSSSASASAAFTEPHDDEEAQCGAKGEWQEPAKSPAGGATAIRECQSQRRCRTEAVYLHGRKGLKQRPASLDFGSAGFNSGTPFSPGFVVGGAGFASKGLVSSQISSGVFPSPGTPSYPRRHRPSALGYQKGWSSERVPLPSKGNNTRRYPGSSMAFPLNSRRTLPSKWEDAERWIFSPKSNAGDAREKTATLPHARRPKAKSGPLGPPGRLGGQYSSVSSSVSLFDSGRVGHLAANSPFLAGVLIPEHYGGAKSNVGRYTSGTAGDEFGIGIVGGSSLAHIGSPAMQSTMVRRRLDTAIESSAS…
Triticum aestivum L.	Poales	TraesCS6A02G046400.1	6	TaREM6.1	MRGAGDCELEVRGVMGEQEEAASASASERAMRRRRGRRRWGRAGADDGYSTSSTGGRGGSSGSGSFGCDSPLAGFVRADGDMDTDLETDGLAATSSSSASASAAFTEPHDDEEAQCGAKGEWQEPAKSPAGGATAIRECQSQRRCRTEAVYLHGRKGLKQRPASLDFGSAGFNSGTPFSPGFVVGGAGFASKGLVSSQISSGVFPSPGTPSYPRRHRPSALGYQKGWSSERVPLPSKGNNTRRYPGSSMAFPLNSRRTLPSKWEDAERWIFSPKSNAGDAREKTATLPHARRPKAKSGPLGPPGRLGGQYSSVSSSVSLFDSGRVGHLAANSPFLAGVLIPEHYGGAKSNVGRYTSGTAGDEFGIGIVGGSSLAHIGSPAMQSTMVRRRLDTAIESSAS…
Triticum aestivum L.	Poales	TraesCS5A02G517700.1	6	TaREM6.2	MDYERIHDPPHRQSGGFSPAKLRAMLLGLEKHQHSGEDTSPEANDSGELDDRRSLECSTSTEMSSNSGHRSRNRAPDDDSFDSESSSSGPTTVKRPTAVSSLLPPFSRPTPSKWDDAEKWISSPTANRTGRVMSAAGFAPKKTAFALPEHGACPPAAAKVVAEVPRNTGTLTDNSVGSTQPDSIKPAETAPTVDEPEHVIRSVSMRDMGTEMTPIASQEPSRTGTPIIASSPTSTRTPTPNRSVEFGVGTIDSGKMGMSEEELQLNTRKEIMDLGERLGKTTIAAWASKEERATANFPNVPADKAVEIDRETRAADWQEAEKAKYLARFQREEVKIQAWENHQRAKIEAEMKSIEAKMERKRAREHDRFARKLASARRRAEAKREAAEARRSQEAERTD…
Triticum aestivum L.	Poales	TraesCS5A02G040500.2	6	TaREM6.3	MEYERIHKVQMGVMSPTKLRMKLLGMGSHPHPHPHGAASKDEVASKSPSRLHADDHPKNSLLPPQELDEGSSEYPKERTDSSSRSRSSGSHGRPAAHSGSFEFHMEERAAVAGLGPFFRQ VPSKWNDAEKWIAGRHVVHSNPIFSKKAAAVHGHSGVGGGCVRVAPESAPPPSDAKKAGGGSALTELPRSPSPSSSLSSVTGPASKQRRDTKLRTQVGAPAAQSSSVSMRDVGTEMTPIA SQEQSRSGTPAGAATPSLSPLCSVPASPSASERELQIRTRREIAALGLQLGKMSIASWASKEDRIRASPEKSAGEEDEARREEFEARAAAWAESKKCKLASRYQRKEVKIQEWENCQKSKFEAKMRHAEVQADQMKARAKNSLTKRLSTLSHKVEGK…
Triticum aestivum L.	Poales	TraesCS2B02G363600.1	6	TaREM6.4	MAAMARSNSSNGHGYHHEASTTSSSSSSTSLARGRRSLEQQVPGTPGRPLLFLTSSSSSPAHPQLVSSRRSVPSKWEDAEKWLTQSSDHRGHHHGKAASKQHHIGGPAPATARRTSLDANALALYTLPAEVLLKDKYTDNVEPSKESFVFRSSYCEPAKNGAAAVTCGDDDFHRRDVGTEMTPLGSSPTSRCHTPVKSTSPARHNTPTGRSGPLVPYNSGSGMDISELTDCHFAKLDLGAQFDSMLVNWSSKEEEEEEVSKSLRHFEASAGDGGRACDKRVAAVTECRWEDDERAKSCIRYQREEAKIQAWINLESAKAEAQSRKLEVKIQKMRSNLEEKLMKRMTSVHRRGEEWRAAAQAQHLQQLRRATTEHQARRVKTISHHLSGTGSNASCGCFP…
Triticum aestivum L.	Poales	TraesCS4A02G238400.1	6	TaREM6.5	MQAAARQVEDKECYSYTTNGAANGRAHRKNPAASSRLKPMPSKWDDAQKWLVGMSNSGGGGDGLHGGKAAKPRNSNADDRRLLSSSSQNGRISCSSVDGGVEYNMVAAPPTPPQLGEDDVGETKNMDCSMVRPHCHGSPVSVCLRDMGTEMTPIASKEPSRAATPLRSTTPVARSPIPSRSSTPGRRRQDAPPAAALGSDVARAAEQAAVSNNAVSGGEADMDSDGGAPRANTLESRAAAWDEAERAKFMARYKREEVKIQAWENHERRKAELEMKKIEMKAEQMKARAQEKLASKLATARRVAEEKRAVAEATLNEGAARTSEKADYIRRTGHLPSSFFSFRIPSLCG
Triticum aestivum L.	Poales	TraesCS2B02G485700.1	6	TaREM6.6	MEYERIHKPQAGALSPTKLRMKLLGAHNRVRVISSSSSRTSPSKNAEPSQAQNRLLVCDVLDEDSSGAAKCPSAVSNTEVVDKDPAVDSYKVQNMSKGSVHQPAPSNSSMIHPVRTVEEDSNECDSGLDNASTSSFEFHGGEKTAAQNPTAGYFSRQASSKWNDAEKWIVNKQTVQQNTTKGASQNQSAHQVSSAAPRGGGVVPKHHGAFARPIQNMKRFNPASSASRSILERLSFASHQPKLVRHADVCADQGSSANSDYQKGQAETNSIAIKTCNDTEAISTVQAVSVRDVGTEMTPIPSQDPSRTGTPLGSVTPTRSPNCSIPSTPVGGRSTASIGEDNADDGPYFNRKGSTNEMSEDEIRLKARKEIAALGVQLGKMNIASWASKEELELVSATP…
Saccharum spontaneum	Poales	Sspon.01G0000920-1A	0.1	SsREM0.1	MAAAAAAAAAVPDGVSSCGSTNMRRADHLPQLPIPLPCMGEPTAASRVSPGSSPARSEASRGAPGYNADAEPDPEPEAEASMLLAMAAMGGRGGPYGRRPASSYGSCAAWSAGSLTRHRPASPSPICSPVNSHGGDGGGGEEDREPHGGDDASSFVTPRMIEAETNNPNLLLKEEEQGRARADFMNPSATPRNIRQTPRHPSLLDRRVEGANQMPPRFIHKTTPARFMRRVRSSHNFRQRVGALDAINEWRLPKVSEGDDEGGDQKDWQADTVSSHISSARDWNFESDGAYEGSNHSDRAFGDSDGENCPVEVQRMERRIPSSVLKPQGNLVHAKLVAWKDAQIAKLIEKLKRKEADIDDWQRKKIAKAKQKMRSAELKLEKKRAEAAEKMQKAIKHAQ…
Saccharum spontaneum	Poales	Sspon.01G0000930-1P	0.1	SsREM0.12	MPETGGRCLGDLGQRQLLKGWPDLWLVGDKPGGLRERSTAAMAAAPQPPPPLEPDQTLALPDALLLRVLACLPEPHLTGAVSLVCRRWTRLAGRLRRRLAVRDWAFVAHRLPYRFPDLADLDLFPASIAAPTAAAATHASPLLTCGAVSLTLDASADPPLGACRFIDDDALDRGLAAVAASFPNLRRLSATAASESGGLMAIAGGCPTLQELELHRCSDLALRPVSAFAHLQILRIVAAAPALYGTAEGGGVTDIGLTILAHGCKRLVKLELQGCEGSYDGIAAVGRCCAMLEELTIVDHRMDGGWLAALAFCGNLKTLRLQSCSRIDDDPGLAEHLGACLTLESLQLHRCQLRDRSALHALFLVCEGAREIQVQNCWGLEDDMFALAGLCRRVKFLLL…
Saccharum spontaneum	Poales	Sspon.08G0003590-1A	0.2	SsREM0.2a	MDEPARTTTPPSSKSPRTPKRSESLKKPIFEGSRSSSSRWFTGKEPVDDDYQDEQGANVSVNRPLRPAQKKPAEGAVSDERPPASTDPAPRVRKDPSFTRKPSEKRGSRRFEQDQGNQMAPPPPPTTARPMDKTSSSYSAAGRESGGAATTSGGGVAFSSENEAMAHAWEKEKLAKIKKQYNETMQTIAEWEADKKAKARRQKELKDESESERKRAKALEEYNEEMARINKVAAASRLTAEEKRRSAERKARDKAHTIRSTGKLPGRCGCF
Saccharum spontaneum	Poales	Sspon.08G0003590-2B	0.2	SsREM0.2b	MDDDLKHLRDLCHFVRLLASTTSIPPSWCSNSQPYMRCLHRVSFSGVRQEDRGGGGETVPVPSQQRTSSRRGPMSNAAEEYDAAYAATLARGNGNKQQRPAPASSSMDETARTTTPPSSKSPRTPKRSESLKKPIFEGSRSSSSRWFTGKEPVDDDYQDEQANVSVNRPLRPAQKKPAEGAVSDERPPASTDPAPRVRKDPSFTRKPSEKRGSKRFEQDQGNQMAPAPAPPPTTARPMDKTSSSYSAAGRESGGAATTSGGGVAFSSENEAMAHAWEKEKLAKIKKQYNETMQTIAEWEADKKAKARRQKELKDESESERKRAKALEEYNEEMARINKVAAASRLTAEEKRRSAERKARDKAHTIRSTGKLPGRCGCF
Saccharum spontaneum	Poales	Sspon.08G0003590-3C	0.2	SsREM0.2c	MSNAAEEYDAAYAATVAAVAYAIATREEERLLASQERPSPYAAADKLARGNGNKQQRPAPASSSMDEPARTTTPPSSKSPRTPKRSESLKKPIFEGSRSSSSRWFTGKEPVDDDYQDEQANVSVNRPLRPAQKKPAEGAVSDERPPAFTDPAPRVRKDPSFTRKPSEKRGSRDLSRIRGTRWRRAAPPPTTARPMDKTSSSYSAAGRESGGAATTSGGGVAFSSENEAMAHAWEKEKLAKIKKQYNETMQTIAEWEADKKAKARRQKELKDESESERKRAKALEEYNEEMARINKVAAASRLTAEEKRRSAERKARDKAHTIRSTGKLPGRCGCF
Saccharum spontaneum	Poales	Sspon.01G0006040-1A	0.2	SsREM0.23a	MPEDMPADHKVAPKILETSLSAKKGSGSSSKSADRKGSKKFEQEQAVQKAPSAVRPATSYHSRRNGEDTSGVTGIGGTGSKADEWEKAKLARVREEYEKMMETIAEWETEKKVKARRQKEQKETELDRKRAKALEEYNQEMTRISKIAGGARSMAEERKYNDENKIKEKARKIRSTGKPPRTCACF
Saccharum spontaneum	Poales	Sspon.01G0006040-1T	0.2	SsREM0.23b	MNSSGEYDAAYAATIAAAAFAIAAREEKLATQKKSVPIEEVPPALSPVKRGESTKKPAGGNKIARWFSGKEPLEHDDDGPVNVSVRRPLKPAPGMPEDMPADHKVAPKILETSLSAKKGSGSSSKSADRKGSKKFEQEQAVQKAPSAVRPATSYHSRRNGEDTSGVTAIGGTGSKADEWEKAKLARVREEYEKMTETIAEWETEKKVKARRQKEQKEFKEHCAINSIFPSSKASVTELDRKRAKALEEYNQEMTRISKIAGGARSMAEERKYNDENKIKEKARKIRSTGKPPRTCACF
Saccharum spontaneum	Poales	Sspon.01G0006040-1P	0.2	SsREM0.23c	MNSSGEYDAAYAATIAAAAFAIAAREEKLATQKKSVPIEEVPPALSPVKRGESTKKPAGGNKIARWFSGKEPLEHDDDGPVNVSVRRPLKPAPGMPEDMPADHKVAPKILETSLSAKKGSGSSSKSADRKGSKKFEQEQAVQKAPSAVRPATSYHSRRNGEDTSGVTGIGGTGSKADEWEKAKLARVREEYEKMMETIAEWETEKKVKARRQKEQKETELDRKRAKALEEYNQEMTRISKIAGGARSMAEERKYNDENKIKEKARKIRSTGKPPRTCACF
Saccharum spontaneum	Poales	Sspon.01G0006040-2B	0.2	SsREM0.23d	MNSSGEYDAAYAATIAAAAFAIAAREEKLATQKKSVPIEEVPPALSPVKRGESTKKPAGGNKIARWFSGKEPLEHDDDGPVNVSVRRPLKPAPGMPEDMPADHKVAPKILETSLSAKKGSGSSSKSADRKGSKKFEQEQAVQKAPSAVRPATSYHSRRNGEDTSGVTGIGGTGSKADEWEKAKLARVREEYEKMMETIAEWETEKKVKARRQKEQKETELDRKRAKALEEYNQEMTRISKIAGGARSMAEERKYNDENKIKEKARKIRSTGKPPRTCACF
Saccharum spontaneum	Poales	Sspon.04G0000240-1A	1	SsREM1.1a	MESKEAMVAAGAVAGAGAGEAKNGPAVPVHKAGAAPADRADAVLAKVEMDRKLSMIKAWEESEKSKAENKAEKKMAAIMSWENTKKAAVEAKLRTREEKLEKKKAEYAEKMRNQAAAIHKAAEEKRASVEATRREAILKYEDMAAKHRSKGTTPATKFLGCF
Saccharum spontaneum	Poales	Sspon.04G0000240-2B	1	SsREM1.1b	MSRHPLSIQTKASAPAPSASVLDILFTVLALVVQISYRILTSFRRLAYLIAILYCIHPLAVASALRTARPEPDGLLCLPQPQGALLTGRVSLQMVLQWQSTKLELPRLTEVEMDRKLSMIKAWEESEKSKAENKYVNAQLHSAAKKMAAIMSWENTKKAAVEAKLRTREVSISPSIPYATTVDDDHEKLEKKKAEYAEKMRNQAAAIHKAAEEKRASAILKYEDMAAKHRSKGTTPATKFLGCF
Saccharum spontaneum	Poales	Sspon.04G0000240-3D	1	SsREM1.1c	MQRNAGARRAEKKMSAIMSWENTEKAAVEAKLRTREEKLEKKKAEYAEKMRNQAAAIHKAAEEKRASVEATRREAILKYEDMAAKHRSKGTTPATKFLGCF
Saccharum spontaneum	Poales	Sspon.01G0020970-1A	1	SsREM1.2a	MAEEAKNAEAEALPTKDIAEEKTAAPAPALAPEVTLVVVESKTSFNFDCGHTGFRRSIRAVPVDDKRANLFSCLLGQQMPRRLQLQPQVVAHATESPSPYHGSEISVWRRAARRLASVTSWENSKVAEMEAELKKIHEQLEMKKAAQAEKLKNSAAAVHRAAEEKRAAAVARRGEEVIAAEEAAARYRAMGQEPTRLFGLGLFRRG
Saccharum spontaneum	Poales	Sspon.01G0020970-3C	1	SsREM1.2b	MAEEAKNAEAEALPTKDIAEEKTAAPAPALAPEVTLVVVESKTSFNFDCGHTGFRRSLHLHGSEISVWRRAARRLASVTSWENSKVAEMEAELKKIHEQLEMKKAAQAEKLKNNAAAVHRAAEEKRAAAVARRGEEVIAAEEAAARCRAMGQEPTRLFGLGLFRR
Saccharum spontaneum	Poales	Sspon.01G0020970-2B	1	SsREM1.2c	MAEEAKNAEAEALPTKDIAEKKTAAPAPALAPEVTLVVVENAETPAATATGGGSRDRDAFLTRVVTAKRTSFIRAWEESEKAKAENRRSPLPPSRTDPAMPFAVSISMGLKFPAARRLASITSWENSKVAEMETELKKIHEQLEMKKAAQAEKLMNSAAAVHRAAEEKRAAAVARRGQEVIAAEEAAARYRAMGQEPTRLFGLGLFRRG
Saccharum spontaneum	Poales	Sspon.01G0020970-4D	1	SsREM1.2d	MAEEAKNAEAEALPTKDIAEEKTAAPAPALAPEVTLVVPQVVAHATEVVCALYSESTKESHGGVLTLRTSFISAWEESEKAKAENRRSPLPPSRTDPAMPFAVSISMGLKFPRLASVTSWENSKVAEMEAELKKIHEQLETKKAAQAEKLKNSAAAVHRAAEEKRAAAVARRGEEVIAAEEAAARYRAMGQEPTRLFGLGLFRRG
Saccharum spontaneum	Poales	Sspon.01G0000630-1A	1	SsREM1.3a	MVHGNRAAKKLAFITSWENAKKAEMEAELKKIEEQLEKKKAAYEEKLKNKLAMLHKTAEERRAQTEAKRGEEIILAEEMAAKYRAKGEAPTKLFGLLKA
Saccharum spontaneum	Poales	Sspon.01G0000630-3C	1	SsREM1.3b	MVHGNRAAKKLAFITSWENAKKAEMEAELKKIEEQLEKKKAAYEEKLKNKLAMLHKTAEERRAQTEAKRGEEIILAEEMAAKYRAKGEAPTKLFGLLKA
Saccharum spontaneum	Poales	Sspon.01G0000630-2B	1	SsREM1.3c	MAAEEAKKVEVEATKDIAEEKAVMPLPSPPTATAKLADDDSKAIVAVVKDAYLAKIVSEKRLTLITAWEESEKARAENRAAKKLAFITSWENAKKAEMEAELKKIEEQLEKKKAAYEEKLKNKLAMLHKTAEERRAQTEAKRGEEIILAEEMAAKYRAKGEAPTKLFGLLKA
Saccharum spontaneum	Poales	Sspon.01G0000630-4D	1	SsREM1.3d	MAAEEAKKVEVEATKDIAEEKAVVPLPSTPTATAKLADDDSKAIVAVVKDAYLAKIVSEKRLTLITAWEESEKARAENRAAKKLAFITSWENAKKAEMEAELKKIEEQLEKKKAAYEEKLKNKLAMLHKTAEERRAQTEAKRGEEIILAEEMAAKYRAKGEAPTKLFGLLKA
Saccharum spontaneum	Poales	Sspon.04G0024140-1B	1	SsREM1.4a	MAAEGPKEEVEAAPAAETVATAKAVAEEEVVAPAPGPPAGDSKALVVVDKVADKPCVVNNTPRNSNDRDIALAKVEIEKRNSLIKAWEENEKAKADNKVAKKQSIILSWENTKKAVIEAQLKKKEEQLEKKKAEYAEKMKNKKAIIHRQAEEKRAMVMAQRGEEVVKAEEMAAKYRAKGVAPKKLLGCFGA
Saccharum spontaneum	Poales	Sspon.04G0024140-2D	1	SsREM1.4b	MAAEGPKEEVEAAPAAETVATAKAVAEEEVVAPAPGPPAGDSKALVVVDKVADKPCVVNNTPRNSNDRDIALAKVEIEKRNSLIKAWEENEKAKADNKVAKKQSIILSWENTKKAVIEAQLKKKEEQLEKKKAEYAEKMKNKKAIIHRQAEEKRAMVMAQRGEEVLKAEEMAAKYRAKGVAPKKLLGCFGA
Saccharum spontaneum	Poales	Sspon.05G0006450-3C	1	SsREM1.5a	MAEEEAKKVEVEVTKDKEPEAAPAPAEAEPEAAKEDVAEEKAVIPATEPPADDSKALAIVESEYNLLCLINSASLCSGRLANERWCWRTDLALARVETEKRNSLIRAWEENEKTKAENKAAKKVSAILSWENTKKANIEAQLKKIEEQLEKKKAEYAEKMKNKVAMIHKEAEEKRAMVEAKRGEEVLKAEEMAAKYRATGHAPKKLIGCFGA
Saccharum spontaneum	Poales	Sspon.05G0006450-4D	1	SsREM1.5b	MAEEEAKKVEVEVTKDKEPQAAPAPAEAEPEAAKEDVAEEKAVIPATEPPAAEEKPPAPADDSKALAIIESEYNLLCLMNSASLCSGRLANERWCWRTEVADEPAPEKPAAEKQGGSNDRDLALARVETEKRNSLIKAWEENEKTKAENKAAKKVSAILSWENTKKANIEAQLKKIEEQLEKKKAEYAEKMKNKVAMIHKEAEEKRAMVEAKRGEEVLKAEEMAAKYRATGHAPKKLIGCFGA
Saccharum spontaneum	Poales	Sspon.05G0006450-1A	1	SsREM1.5c	MAEEEAKKVEVEVTKDKEPEAAPAEAEPEAAKEDVAEEKAVIPATEPPADDSKALAIVESEYNLLCLINSASLCSGRLANERWCWRTEVADEPAPEKPAAEKQGGSNDRDLALARVETEKRNSLIKAWEENEKTKAENKAAKKVSAILSWENTKKANIEAQLKKIEEQLEKKKAEYAEKMKNKVAMIHKEAEEKRAMVEAKRGEEVLKAEEMAAKYRATGHAPKKLIGCFGA
Saccharum spontaneum	Poales	Sspon.05G0006450-2B	1	SsREM1.5d	MAEEEAKKVEVEVTKDKEPEAAPAPAEAEPEAAKEDVAEEKAVIPATEPPAAEEKPPAPADDSKALAIVENLALARVETEKRNSLIKAWEENEKTKAENKAAKKVSAILSWENTKKANIEAQLKKIEEQLEKKKAEYAEKMKNKVAMIHKEAEEKRAMVEAKRGEEVLKAEEMAAKYRATGHAPKKLIGCFGA
Saccharum spontaneum	Poales	Sspon.05G0006450-1P	1	SsREM1.5e	PEVADEPAPEKPAAEKQGGSNDRDLALARVETEKRNSLIKAWEENEKTKAENKAAKKVSAILSWENTKKANIEAQLKKIEEQLEKKKAEYAEKMKNKVAMIHKEAEEKRAMVEAKRGEEVLKAEEMAAKYRATGHAPKKLIGCFGA
Saccharum spontaneum	Poales	Sspon.02G0004810-2P	4	SsREM4.1a	MVAQQPNAKPNGNGDAPTGTSWTPWAGAGSGRPRRSSRRPTAGHRARQHPIPSPRRGPPTPGGADVALMAANGHGHGNKRRRRGVKKEEVESKIAAWQIAEVAKVNNRFKREEVVINGWEGDQVEKASAWLKKYERKLEEKRAKAMEKAQNEVAKARRKAEEKRASAEAKRGTKVARVLELANFMRAVGGRHPPSAPSSEV
Saccharum spontaneum	Poales	Sspon.02G0004810-1P	4	SsREM4.1b	MGRSRIGEAEEELEETNPLAIVPDSNPIPSPRRGPPTPGGADVALMAANGHGHGNTNGEGGVSVGQVKKEEVESKIAAWQIAEVAKVNNRFKREEVVINGWEGDQVEKASAWLKKYERKLEEKRAKAMEKAQNEVAKARRKAEEKRASAEAKRGTKVARVLELANFMRAVGRAPSTKRSFF
Saccharum spontaneum	Poales	Sspon.02G0004810-1A	4	SsREM4.1c	MLSEQTVASTSSSGGGVEHQERSVEDDRRLQPVGENEEEEEEFRDIHALSPPPTPSQPSSYRLRASWGSAAGGSRHTSIRSVGSDTAPSEPFPTMSREFSAMVAAAANANASNGNGDAADRDIVDAMGRSRIGEAEEELEETNPLAIVPDSNPIPSPRRGPPTPGGADVALMAANGHGHGNTNGEGGVSVGQVKKEEVESKIAAWQIAEVAKVNNRFKREEVVINGWEGDQVEKASAWLKKYERKLEEKRAKAMEKAQNEVAKARRKAEEKRASAEAKRGTKVARVLELANFMRAVGRAPSTKRSFF
Saccharum spontaneum	Poales	Sspon.02G0004810-2B	4	SsREM4.1d	MLSEQTAASTSSSGGGVEHQERSVEDDRRLQPVGENEEEDPEFRDIHALSPPPTPSQPSSYRLRASWGSAAGGSRHTSIRSVGSDTAPSEPFPTMSREFSAMVAAAASANAAANANAHSDAADRDVVDAMGRSRIGEAEEELEETNPLAIVPDSNPIPSPRRGPPTPGGADVALMAANGHGHGHGNANGEGGVSVGQVKKEEVESKIAAWQIAEVAKVNNRFKREEVVINGWEGDQVEKASAWLKKYERKLEEKRAKAMEKAQNEVAKARRKAEEKRASAEAKRGTKVARVLELANFMRAVGRAPSTKRSFF
Saccharum spontaneum	Poales	Sspon.02G0004810-3D	4	SsREM4.1e	MLSEQTVASTSSSGGGVEHQERSVEDDRRLQPVGENEEEQEEFRDIHALSPPPTPSQPSSYRLRASWGSAAGGSRHTSIRSVGSDTAPSEPFPTMSREFSAMVAAAASANAAANANAHSDSADRDIVDAMGRSRIGEAEEELEETNPLAIVPDSNPIPSPRRGPPTPGGADVALMAANSHGHGHGNANGEGGVSVGQVKKEEVESKIAAWQIAEVAKVNNRFKREEVVINGWEGDQVEKASAWLKKYERKLEEKRAKAMEKAQNEVAKARRKAEEKRASAEAKRGTKVARVLELANFMRAVGRAPSTKRSFF
Saccharum spontaneum	Poales	Sspon.01G0030850-1T	4	SsREM4.2a	MLHMRAAGTAITGSSSATPVPSAPSPASHHDDDDVEVTTFRDIHPLTPDVPTPPARTRSWDTASHRSFSSEEQFMTMSREFTAMVAAGATMQTGTGGANGGYDGGADQLTSIGEDELEETNPLAIVPDSHPIATPARSRASAAGLEVVPAGPTPTPQPPAHVEASQVKKEEVETKVSAWQTAEVAKINNRFKREEVVINGWETEQVEKASSWLKKIERKLDEQRAKAVEKTQNDIAKARRKAEEKRASAEAKRGLKLAKVLELANFMKAVGRVPTKRSFF
Saccharum spontaneum	Poales	Sspon.01G0030850-2B	4	SsREM4.2b	MLHEQQAPPSPAVAAPPPVPSAPSPASHHDDDDVEVTTFRDIHPLTPDVPTPPARTRSWDTASHRSFSSEEQFMTMSREFTAMVAAGATMQTGTGGASGGYDGGADQLTSIGEDELEETNPLAIVPDGHPIATPARSRASAAGLEVVPAGPTPTPQPPAHVEASQVKKEEVETKVSAWQTAEVAKINNRFKREEVVINGWETEQVEKASSWLKKIERKLDEQRAKAVEKTQNDIAKARRKAEEKRASAEAKRGLKLAKVLELANFMKAVGRVPTKRSFF
Saccharum spontaneum	Poales	Sspon.01G0030850-1A	4	SsREM4.2c	MLHEQQAPPSPAVAAPPPVPSAPSPASHHDDDDVEVTTFRDIHPLTPDVPTPPARTRSWDTASHRSFSSEEQFMTMSREFTAMVAAGATMQTGTGGANGGYDGGADQLTSIGEDELEETNPLAIVPDSHPIATPARSRASAAGLEVVPAGPTPTPQPPAHVEASQVKKEEVETKVSAWQTAEVAKINNRFKREEVVINGWETEQVEKASSWLKKIERKLDEQRAKAVEKTQNDIAKARRKAEEKRASAEAKRGLKLAKVLELANFMKAVGRVPTKRSFF
Saccharum spontaneum	Poales	Sspon.04G0002680-2C	5	SsREM5.1a	MNAGCVEGTGESDCLLMVESVCLVECQKQRRLKSERSALVRPPASHEFNSAGGIELLVLSPRCLIGGNPGGMSKSSTTSSRSRSGTGTGTFPSPGTPNYNRHCAGSMQYSKGWSSERVPLGTGSNRRYGGSGVVLPFNNGRKLPSKWEDAEKWILSPVSCDGMGRMSAPAPHHRRPKSKSGPLGHPAGIPGAYAAVSPLVPCFDGVLAAANFAAHSPFSAGVLIPEHGRIGDFSSGRGRCGDDGSSRSYSAEKEPYILRSASIHAWTETLMEASAFANISEETVQDDKLQGQTEATSMISSPIIKKDVGTQMSPEDSISSSPKARHSCSSLPSGHLMKEANSHIHKPEIRDVQVDDQVTVTRWSKRHVTRGSDKRSTNIVEWRKKTVETRAPSFDEKER…
Saccharum spontaneum	Poales	Sspon.04G0002680-1A	5	SsREM5.1b	MNAGCVEGTGESDCLLMVESVCLVECQKQRRLKSERSALVRPPASHEFNSAGGIELLVLSPRCLIGGNPGGMSKSSTTSSRSRSGTGTGTFPSPGTPNYNRHCAGSMQYSKGWSSERVPLGTGSNRRYGGSGVVLPFNNGRKLPSKWEDAEKWILSPVSCDGMGRMSAPAPHHRRPKSKSGPLGHPAGIPGAYAAVSPLVPCFDGVLAAANFAAHSPFSAGVLIPEHGRIGDFSSGRGRCGDDGSSRSYSAEKEPYILRSASIHAWTETLMEASAFANISEETVQDDKLQGQTEATSMISSPIIKKDVGTQMSPEDSISSSPKARHSCSSLPSGHLMKEANSHIHKPEIRDVQVDDQVTVTRWSKRHVTRGSDKRSTNIVEWRKKTVETRAPSFDEKER…
Saccharum spontaneum	Poales	Sspon.04G0002680-3D	5	SsREM5.1c	MPRPEPALGFPAAAAAAARASKPPPERRRKKQPPTRRRRPAGAAPVGPGPRGAADPDPAHSSALLPFPSGFASRGTVAPDEEEGRDDASSAESEEAAEATNDSFSYSLRECQKQRRLKSERSALVRPPASHEFNSAGGIELLVLSPRCLIGGNPGGMSKSSTTSSRSRSGTGTGTFPSPGTPNYNRHCAGSMQYSKGWSSERVPLGTGSNRRYGGSGVVLPFNNGRKLPSKWEDAEKWILSPVSCDGMGRMSAPAPHHRRPKSKSGPLGHPAGIPGAYAAVSPLVPCFDGVLAAANFAAHSPFSAGVLIPEHGRIGDFSSGRGRCGDDGSSRSYSAEKEPYILRSASIHAWTETLMEASAFANISEETVQDDKLQGQTEATSMISSPIIKKDVGTQMSP…
Saccharum spontaneum	Poales	Sspon.02G0013350-3P	5	SsREM5.2a	MTAVGCRPGKRGANFSVKQLLLATVDPHVGIHLEMPVPTATLLLQYCYWCLLGGRGRSGVGACAWPGHRGGWRWIHFPPTSPLLLNTTPAPAIFNTARASRRAVLSPLSVLRLPLLTRSSPGHGEMRVGAGGEIGAGLRGAGAGGASVRRRKCGTVVEDGEASGCSASSTSRGSSARGSSGGDSPLTRFVRRGGRLGTDPERDETLTSSSSYAIKADGLCASPEASAGSTEPQEEDDDGALEAAKDKRWVHARPQRQQTKNAAVPCFTGERQDQRHPLGAVLFQGRKDRAQRPASLDFGCPGVARSSTHSPGFPVTGVGVMNKGLGISNSSSHGRSDVLSSPGTPPSYNRRGMAGVGYQQGPNSERVIPPSAGHRRHPGSGMVLPYSSGRTLPSKWEDA…
Saccharum spontaneum	Poales	Sspon.02G0013350-2P	5	SsREM5.2b	MRVGAGGGGGEIGAGLRGAGAGGASVRRRKCGAVVEDGEASGCSASSTSRGSSARGSSGGDSPLTRFVRRGGRLGTDPEREETLTSSSSYGSTEPQEEDDDGALEAAKDKRWVHARPQGQQTKNAAVPSFTGERQDQRHPLGAVLFQGRKQDRAQRPASLDFGCPGVARSSTHSPGFPVTGVGVMNKGLGISNSSSHGRPDVLSSPGTPPSYNRRGMAGVGYQQGPNSERVIPPSAGHRRHPGSGMVLPYSSGRTLPSKWEDAERWIFSPNPNNTLGRSVPQLWRPKSKSGPVGSPGRFDGAYSCVSSSAQLLDNGRVGTPTVNAPYMAGVLLPEHVCGGVMDWGRDLSGASGEDSSNGRGGRSAQMNGRHPVMQSTRVSQQLGSAVESYQSLLTSLES…
Saccharum spontaneum	Poales	Sspon.02G0013350-1P	5	SsREM5.2c	MPTSCLIERQDQRHPLGAVLFQGRKDRAQRPASLDFGCPGVARSSAHSPGFPVTGVGVMNKGLGISNSSSHGRSDVLSSPGTPPSYNRRGMAGVGYQQGPNSERVIPPSAGHRRHPGSGMVLPYSSGRTLPSKWEDAERWIFSPNPNNTLGRSVPQLWRPKSKSGPVGSPGRFDGAYSCVSSSAQLLDNGRVGTPTVNAPYMAGVLLPEHVCGGVMDWGRDLSGASGEDSSNGRGGRSAQMNGRHPVMQSTRVSQQLGSAAESYQSLLTSLESIQDGGIESIKDSATSSAPIIVRKDVATQTSPDISRSSSPSMRASFSRSLSAQQVKELESCFSKLEVRDVQVDDRVTLTRWSKKHVTRGSDKNAPNIIEWKKKTMDSKSSAWEVSETAKCISKIEGE…
Saccharum spontaneum	Poales	Sspon.02G0013350-3C	5	SsREM5.3a	MQSNSASLPSTQESIQDEQVEITEDSASIASIISRKDAATQTSPELSRSSSPNNRPTFNCSLSTEQVKDSGSCSSDLDIRDVQMDDRVTLTRWSKKNVTRSSNKNSTNIIEWKEKTVESKSPSWGFAEAKCISKEDTKITAWENIQKAKAEAAIQKLVIKLEKKRSSSLDKILNTLKSAQRKAQVMREREHDAVTANQDGKGSRKANRRAQLRIRIRDIPSYSLHHLHVLHIKIWMKFRDPSRLEITDSDLSKMLAAGLSCYDRNNAISTVLLFVSFDSAKGTRKWSTKERRNGSAYTPCAPLMPPLSLCHCLVFCTFIKKEANDNFVIHSKERNIPTLSIENTERITNRGNREDNIILQGEIAHDWNLSKSLQTLQWG
Saccharum spontaneum	Poales	Sspon.02G0013350-4D	5	SsREM5.3b	MPLAGFVRPDGDPDTDLETDGLATSSSSAFTERQDDEAEEVLCGLKEEEWAQVQEPAKNPAGRATPECHNQRYRTEAAVLLHGRKGSKQRPASLDLGSPGFHGATFSPSFVIGGVGWMNKGLGASLIRSDVFHSPGTPNYPRHRASVLGCQKGWSSERVPHPSKGSRRYPGSSMAFPYSNGRTLPSKWEDAERWIFSPNSNDALGRTTIAHARRPKSKSGPLGPPGRLGGQYSSVSSVSLLDSGRAGPITANSPFAAGVLMPEHVCGGKNTNGSYSSRPIGDEINIGRGVKICPLNGGSRPIRTSRVRQRLDYAVESSASLPSTQESIQDEQVEITEDSASIASIISRKDAATQTSPELSRSSSPNNRPTFNCSLSTEQVKDSGSCSSDLDIRDVQMDD…
Saccharum spontaneum	Poales	Sspon.02G0013350-2B	5	SsREM5.3c	MRGGGGASGLAFRGVVEEEEEEAVVSASERPMQRRRRRWGAEVDDGYSPSSTGGGGSSCCDSFGCDSVGPGLLPLAGFVRPDGDPDTDLETDGLATSSSSGKHNADDEAEEVLCGVKEEEWAQVQEPAKNPAGRATPECHNQRYRTEAAVLLHGRKGSKQRPASLDLGSPGFHGATFSPSFVIGGVGLMNKGLGASLIRSDVFHSPGTPNYPRHRASVLGCQKGWSSERVPHPSKGSRRYPGSSMAFPYSNGRTLPSKWEDAERWIFSPNSSDALGRTTIAHARRPKSKSGPLGPPGRLGGQYSSVSSVSLLDSRRAGPITANSPFAAGVLMPEHVCGGKNTNGSYSSRPFGDEINIGRGVKICPLNGGSHPIRTSRVRQRLDYAVESSASLPSTQESI…
Saccharum spontaneum	Poales	Sspon.02G0013350-1A	5	SsREM5.3d	MRGGGGASGLAFRGVVEEEEEEAVVSASERPMQRRRRRWGAEVDDGYSPSSTGGGGSSCCDSFGCDSPLAGFVCPDGDPDTDLETDGLATSSSSAFTERQDDEAEEVLCGVKEEEWAQVQEPAKNPAGRATPECHNQRYRTEAAVLLHGRKGSKQRPASLDLGSPGFHGATFSPSFVIGGVGLMNKGLGASLIRSDVFHSPGTPNYPRHRASVLGCQKGWSSERVPHPSKGSRRYPGSTSSMAFPYSNGRTLPSKWEDAERWIFSPNSSDALGRTTIAHARRPKSKSGPLGPPGRLGGQYSSVSSVSLLDSGRAGPITANSPFAAGVLMPEHVCGGKNTNGSYSSRPIGDEINIGRGVKICPLNGGSHPIRTSRVRQRLDYAVESSASLPSTQESIQDE…
Saccharum spontaneum	Poales	Sspon.04G0020380-2B	6	SsREM6.1a	SLARRAPPPLPTRHAAAAAADADLLRRRAAMEYERIEKPFPVQVAPPLPPPATALSSPDRFSLSVGLRLQGGGFSPKRLRAMLLGVDKRRKGQQDGGADDEEDDGDGGYGAVPRAHARSDAGDGGGGAMCEEYKDVDVVSTISESSTSLETGGGHRSRDAHPVPVGYRIRVPEEDSCDSESVASNFEFHKERGATARSAVASVVPPFSKPAPSKWDDAQKWIASPTTNRPGRGGGGVPVPKKIEKPSAGIGRLPATKVVLEATEEIDTKRIDPSQEKREIGWQKAVSWAPPDPCPEVEPCPKTTLAAESTMATSAVTFNRHDASTTLQSATTCIPPPSTVRSVSMRDMGTEMTPIASQEPSRTGTPVRATSPNCSRPTTPRRTLGPNAIGAVISHGECS…
Saccharum spontaneum	Poales	Sspon.04G0020380-3C	6	SsREM6.1b	MLLGVDKRRKGQQDGGADGEEDDGDGGYGAVPRAHARSDAGDGGCFCFSLRPDVLSSHVGGGGAMCEEYKDVDVVSTISESSTSLEIGGGHRSRDAYLIPLGSRIRVPEEDSCDSESVASNFEFHKERGATARSAAASVVPPFSKPAPSKWDDAQKWIASPTTNRPSRGGGGVPVPKKIEKPSAGIGRLPATKVVLEATEEIDTKRIDPSQEKREIGWQKAVSWAPPDPCPEVEPCPKTTLAAESTMAASAVTFNRHDASTTLQSATTCIPPPSTVRSVSMRDMGTEMTPIASQEPSRTGTPVRATSPNCSRPTTPRRTLGPNAIGAVISHGECSNSELSEQELQTKTRREIMLLGTQLGKTNIAAWASKKEEEKDASLSLKTVPMDQSTQNITAVRAA…
Saccharum spontaneum	Poales	Sspon.04G0020380-1A	6	SsREM6.1c	MEYERIEKPFPVQQGGGFSPKRLRAMLLGVDKRRKGQPDGGADYEEDDGDGGYGAVPRAHARSDAGDGGGGAMCEEYKDVDVVSTISESSTSLEIGGGHRSRDAYPIPLGSRIRVPEEDSCDSESVASNFEFHKERGATARSAVASVVPPFSKPAPSKWDDAQKWIASPTTNRPGRGGGGVPVPKKIEKPSAGIGRLPATKVVLEATEEIDTKRIDPSQEKREIGWRKAVSWAPPDPCPEVEPCPKTTLAAESTMATSAAWASKKEEEKDASLSLKTVPMDQSTQNITAVRAAAWEEAEKAKYLARFKREEIKIQAWEDHQKAQIEAEMRKIEVEVERMRARAQDKLMTQLASARHNADEKRATAELKRNRAAARTAEQAEHIRRTGRVPPSFGCWNWS…
Saccharum spontaneum	Poales	Sspon.04G0020380-4D	6	SsREM6.1d	MILFPTVSSNWKSSTQMQTFSMNAVTFNRHDASTTLQSATTCIPPPSTVRSVSMRDMGTEMTPIASQEPSRTGTPVRATSPNCSRPTTPRRTLGPNAIGAVISHGECSNSELSEHELQTKTRREIMLLGTQLGKTNIAAWASKKEEEKDASLSLKTVPMDQSTQNITAVRAAAWEEAEKAKYLARFKREEIKIQAWEDHQKAQIEAEMRKIEVEVERMRARAQDKLMTQLASARHNADEKRAAAELKRNRAAARTAEQAEHIRRTGRVPPSFGCWNWSTTAGGTEEHGRTWVAVILKSPTGKAGGTEEQNRA
Saccharum spontaneum	Poales	Sspon.01G0035400-1B	6	SsREM6.2a	MGLGWVERFSAPFFGSNSVVCRFNSPSVHHFNSASTTFHPFSRGVTEPFLLSFHPALPQSGGFSPAKLRAMLRGLEKHQRNNGEDTSPEANDSGELDDRRSLECSTSTEMSSNSGHRSRNRAPDDDSFDSESSSSGPPTVKRSAAVAALLPPFSRPTPSKWDDAEKWISSPTSNRTGRAGPTAGTVPKKSALAFPEHGGRPPAVAKVVTDVPTNAGPLVKNSDGLAHPDLLKPAHNASIVDGPAPAVRSVSLRDMGTEMTPIASQEPSRTATPIIASSPTSSRTPTPQRTTEFSASNIDSNKMEMSEEEPQISTRQEIMDLGERLGKTTIAAWASKEEKAAAHSTSTTAYNAVDINRENRAADWQEAEKAKYLARFQREEAKIQAWENLQKAKIEAEMK…
Saccharum spontaneum	Poales	Sspon.01G0050510-2D	6	SsREM6.2b	MSSNSGHRSRNRAPDDDSFDSESSSSGPPTVKRSAAVAALLPPFSRPTPSKWDDAEKWISSPTSNRTGRAGPTTATVPKKSALAFPEHGGRPPAVAKVVTDVPTNAGPLVKNSDGLDHPDLLKPAHNASIVDGPAPAVRSVSMRDMGTEMTPIASQEPSQTATPIIASSPTSSRTPTPQRTTEFSVSNIDSNKMEMSEEELQISTRQEIMDLGERLGKTTIAAWASKEEKAAAHSTSTTAYKAVDINRENRAADWQEAEKAKYLARFQREEAKIQAWENLQKAKIEAEMKRIEAKIERKRAREQDRLGSKLAAVSHRAEAKREAAEVRRNQEAARTEEQAAQVRETGHTTSSFSCWCWCL
Saccharum spontaneum	Poales	Sspon.01G0050510-1C	6	SsREM6.2c	MSSNSGHRSRNRAPDDDSFDSESSSSGPPTVKRSAAVAALLPPFSRPTPSKWDDAEKWISSPTSNRTGRAGPTTATVPKKSALAFPEHGGRPPAVAKVVTDVPTNAGPLVKNSDGLDHPDLLKPAHNASIVDGPAPAVRSVSMRDMGTEMTPIASQEPSRTATPIIASSPTSSRTPTPQCTTEFSVSNIDSNKMEMSEEELQISTRQEIMDLGERLGKTTIAAWASKEEKAAAHSTSTTAYKAVDINRENRAADWQEAEKAKYLARFQREEAKIQAWENLQKAKIEAEMKRIEAKIERKRAREQDRLASKLAAVSHRAEAKREAAEVRRNQEAARTEEQAAQIRETGHTTSSFSCWCWCL
Saccharum spontaneum	Poales	Sspon.02G0031360-3D	6	SsREM6.3a	MGYERIHKVQMGVISPTKLRMKLLGSGNKDESTSKSPRASPPSRIDDDDDDHPNNSLLPQELDEEYPKDHRSDSSRSRSDASHGRAARSRSCGGSGSDSGIENAAAGGNFEFCKEERAALPPSATTAAAAVSGPFFRQQVPSKWNDAEKWIAGRHIVHSNPIFSKKPAAAAPHCPGGRVVPESAMASSSSGAGASALTELSSKYSSPSSSVSGPGSKPPHKKLRFAPSVSVSVSMRDVGTEMTPIASQEQSRSGTPASAATPSFSPLCSVPSSPRGGGGASSASPSASERELRLRTRREIAALGLQLGKMNIASWASKEESLLAAASPEKGAGDIDEEIKRKAFEARATAWEESNKCKLASRYQRKEVKIQEWESLQKSKFEAKLRQAEAQAEQMKARA…
Saccharum spontaneum	Poales	Sspon.02G0031360-2B	6	SsREM6.3b	MQMGVISPTKLRMKLLGSGNKDESTRKSPRASPPSRLDDDDDDHPNNSLLPQELDEEYPKDHRSDSSRSRSDASHGRAARSRSCGGSGSDSGIENAAAGGNFEFCKEERAALPPSATTAAAAAVSGPFFRQQVPSKWNDAEKWIAGRHIVHSNPIFSKKPAAAAPHCPGGRVVPESAMASSSSGAGASALTELSSKYSSPSSSVSGPGSKPPHKKLRFAPSVSVSVSMRDVGTEMTPIASQEQSRSGTPASAATPSLSPLCSVPSSPRGGGGASSASPSASERELRLRTRREIAALGLQLGKMNIASWASKEESLLAAASPEKGAGDIDEEIKRKAFEARATAWEKSNKCKLASRYQRKEVKIQEWESLQKSKFEAKLRQAEAEQMKARAKQDLARRLS…
Saccharum spontaneum	Poales	Sspon.02G0031360-1A	6	SsREM6.3c	MGVISPTKLRMKLLGSGNRDESTRKSPRASPPSRLDDDDDDHPNNSLLPQELDEDSVFRKQPRCSMNGQWSERFDRLRPAEYPKDHRSDTSRSRSDASHGRAARSRSCGGSGSDSGIENGAGAGGNFEFCKEERAALPSTAAPAPAVSAPFFRQQVPSKWNDAEKWIAGRHVVHSNPIFSKKPAAAAAPHCPGGRVAPESAMASSALTELSSKSSSPSSSVSGPGSKPPHKKLRFAPSVSVSVSMRDVGTEMTPIASQEQSRSGTPAGAATPSLSPLCSVPSSPRGGGGASSASPSASERELRLRTRREIAALGLQLGKMNIASWASKEESLLAAASPEKGAGDIDEEIKRKAFEARATAWEESNKCKLASRYQRKEVKIQEWESLQKSKFEAKLRQAE…
Saccharum spontaneum	Poales	Sspon.06G0017210-1A	6	SsREM6.4a	MELKSSASTRRNSFHGVGAAATATGGGRRGGGSSVFEPTFSDPLCSLNLKETSELVRSSFPMATLARSSSSSNGHGRHHEASSTTTTSSSSSSSAAASAQRRRGESQQQAVAVPATPGRPLQFFTSPAHHHHHQLFAPRRSVPSKWEDAEKWLRQSSDSDHGNGNGKAAFSRQRSSGLGHRGGAGGEDEKRAAVTVRRSVDALRDAHSLALYTPPAEVLLKDKFTDNEEPSKESFVFRSSYCEPVPAAKGSAVGADDDHQRRDIGTEMTPLGSSCHTPLKSTSPVRHNTPASRSGPLVPYTGGGMDISELADCHLAKLDLGVRFDAMLVNWSSKEEEEEEVSKSLRHFEATVGTGAGGGPACDKRGGGDCRWDDDDRAKSCIRYQREEAKIQAWINLES…
Saccharum spontaneum	Poales	Sspon.06G0017210-3D	6	SsREM6.4b	MELKSSASTRRNSFHGVGAAATATGGGRRGGGSSVFEPTFSDPLCSHNLEETSELGRSSFPMATLARSSSSNGHGRHHEASSTTTTSSSSSSSAAASAQRWRGESQQQAVAVPATPGRPLQFFTSPAHHHHHQLVAPRRSVPSKWEDAEKWLRQSSDSDHGNGNGKAAFSRQRSSGLGHRGGAGGEDEKRAAVTVRRSVDALRDAHSLALYTPPTEVLLKDKFTDNEEPSKESFVFRSSYCEPVPAAKGSAVGADDDHQRRDIGTEMTPLGSSCHTPLKSTSPVRHNTPASRSGPLVPYTGGGMDISELADCHLAKLDLGVRFDAMLVNWSSKEEEEEEVSKSLRHFEATVGTGAGGGPACDKRGGGDCRWDDDDRAKSCIRYQREEAKIQAWINLESA…
Saccharum spontaneum	Poales	Sspon.06G0017210-2C	6	SsREM6.4c	NSFHGVGAAATATGGGRRGGGSSVFEPTFSDPLCSHNLEETSELGRSSFPMATLARSSSSNGHGRHHEASSTTTTSSSSSSSAAASAQRRRGESQQQAVAVPVTPGRPLQFFTSPAHHHHHQLVAPRRSVPSKWEDAEKWLRQSSDSDHGNGNGKAAFSRQRSSGLGHRGGAGGEDEKRAAVTVRRSVDALRDAHSLALYTPPTEVLLKDKFTDNEEPSKESFVFRSSYCEPVPAAKGSAVGADDDHQRRDIGTEMTPLGSSCHTPLKSTSPVRHNTPASRSGPLVPYTGGGMDISELADCHLAKLDLGVRFDAMLVNWSSKEEEEEEVSKSLRHFEATVGTGAGGGPACDKRGGGDCRWDDDDRAKSCIRYQREEAKIQAWINLESAKAEAQSRKLEV…
Saccharum spontaneum	Poales	Sspon.04G0024850-2C	6	SsREM6.5a	MRRSSQGMMSLSYDAGSGRGLLACYVKAKPRPSKWDDAQRWLSSSRANDDDRRRSSCADDRLLLPSASQKGRHSWSAADGAALPAALGLAARDDDGDAEAESETKKVDSVLAYGQPPRCLSLRDIGTEMTPTGSKEPSRVNTPRAALPATPAPAGRAIRAPRRRPDSSTDGGGSPPGLAAADRGAGFECADAQERKEAAPGAPTTTAVSPATAWDAAERAKHMARYRREEMKIQAWENRRRQKAELQMKTTEAKAERMKRRAQEKTASKLASAQAAAREKRAQAEAKLNRRAARVGDRADALRRTTGHLPSSSSVFSLKLPLMCS
Saccharum spontaneum	Poales	Sspon.04G0024850-1B	6	SsREM6.5b	MASAARQPRISHVRWAARPPMKNAAGAARISKLTLLRSCATTQCAAKHGSHVQRLHVFWTPTFSVLLLGDGDGSDGVRACLLGRPRTSGFGPLRRGRSCAGAWPSVLASPRRCARRAGRDEHGVPLCAVRCTVSGTHEPQLQAFLVAGSPFRRRADVQSLHAIAITSFSALCVSLSLSPCAFRLSRAVRLRDLFLFRVPVRRLQVQALAQPPSSVLLPALPVLASVLCQRIRLAALRFVFLCQFSEMRRSSPGMMSLSYDAGSGRGLLACYVKAKPRPSKWDDAQRWLSSSRANDDDRRRSSCADDRLLLPSASQKGRHSWSTADGAALPAALELAARDDDGDAEAEAETKKVDSVLAYGQPPRCLSLRDIGTEMTPTGSKEPSRANTPRAALPATPAP…
Saccharum spontaneum	Poales	Sspon.04G0011070-2C	6	SsREM6.5c	MLPLDYTTNEAAASGRPHRKNQALSRPKAMPSKWDDAQKWLVGMSNGGRADGTHGGGARVKPRNSNADDRRLLGSSSQNGRVSCSSVDGALEYSMVVAAAPSTPPRQTGGEGDDDVEETKKIDCMVQQQQQQQHGSPPKAVVMRSVCLRDMGTEMTPIASKEPSRTATPLRASTPAARSPISSRSSTPARRRQEGPVGVTTAAVVGTTTEQVAAAGKVGCIGEERPVMKADQMKSLAQEKLSNRLATTHRMAEEKRASAEAKLNERAARTSEKANYIRRTGHLPSSFKISCLCGSSFE
Saccharum spontaneum	Poales	Sspon.04G0011070-1A	6	SsREM6.5d	MLPLDYTSNEAAASGRPHRKNQALSRPKAMPSKWDDAQKWLVGMSNGGRADGTHGGARVKPRNSNADDRRLLGSSSQNGRVSCSSVDGALEYSMVVAAAPSTPPRQTGGEGDDDVEETKKIDCMVQQQQHGSPPKAVVMRSVCLRDMGTEMTPIASKEPSRTATPLRASTPVARSPISSRSSTPARRRQEGPVGVTTAAVVGTTTEQVVAAGKVGCIGEERPVVGHVPSANSLELNGPSSWREKLSNRLATTHRMAEEKRASAEAKLNERAARTSEKANYIRRTGHLPSSFKISCLCGSSFG
Saccharum spontaneum	Poales	Sspon.05G0023190-3D	6	SsREM6.6a	MEYERIHQKAQPGALSPTKLRMKIMGAHNRVRVITSNSSSRTSPAKNIEASQAQNRLLVCDVLEEDSTSDGTKHPSAVNKNDAIEKDSAVDSNKVQNTSKSSVPQPATGSSSMIHPVRPVEEDSTECDSGLDNASTSSFEFHGVEKAATQNPAMGYLSRQTSISSKWNDAEKWIVNRQNVNQNITKGTAQNQTVNQMNSAAARGAIVPKISGRPVQKMKRVNPALSAPRSILERLSFASYQPKLVRHADVCPVSNASANSECHKATDTAIPTVQSVSVRDVGTEMTPIPSQEPSRTGTPLGSRTPTRSPNCSIPSTPVGGRSIASPGEECTDNGPYFNRKGVARANELSDTETRLKTRQEIAALGIQLGKMNIATWASKEELELVSAAPSIADLERMKK…
Saccharum spontaneum	Poales	Sspon.05G0023190-2C	6	SsREM6.6b	MEYERIHQKAQPGALSPTKLRMKIMGAHNRVRVITSNSSSRTSPAKNIEASQAQNRLLVCDVLEEDSTSDGTKHPSAVNKNDAIEKDSAVDSNKVQNTSKSSVPQPATGSSSMIHPVRPVEEDSTECDSGLDNASTSSFEFHGVEKAATQNPAMGYLSRQTSISSKWNDAEKWIVNRQNVNQNTTKGTAQNQTVNQMNSAAARGAIVPKISGRPVQKMKRVNPALSAPRSILERLSFASYQPKLVRHADVCPVSNASANSECHKATDTAIPTVQSVSVRDIGTEMTPIPSQEPSRTGTPLGSRTPTRSPNCSIPSTPVGGRSIASPGEECTDNGPYFNRKGVARANELSDTETRLKTRQEIAALGIQLGKMNIATWASKEELELVSAAPSIADLERMKK…
Saccharum spontaneum	Poales	Sspon.05G0023190-1B	6	SsREM6.6c	WRSFSNKTKDEDYGSPQSVRVITSNSSSRTSPAKNIEASQAQNRLLVCDVLEEDSTSDGTKHPSAINKNDAIEKDSAVDSNKVQNTSKSSVPQPATGSSSMIHPVRPVEEDSTECDSGLDNASTSSFEFHGVEKAATQNPAMGYLSRQTSISSKWNDAEKWIVNRQNVNQNITKGTAQNQTVNQMNSAAARGAIVPKISGRPVQKMKRVNPALSAPRSILERLSFASYQPKLVRHADVCPVSNASANSECHKATDTGSSIEVKPCNDTNSVSVRDVGTEMTPIPSQEPSRTGTPLGSRTPTRSPNCSIPSTPVGGRSIASPGEECTDDGPYFNRKGVAHANELSDTETRLKTRQEIAALGIQLGKMNIATWASKEELELVSAAPSIADLERMKKEYAAR…

## Sheet: Table S3
Table S3. Syntenic relationships and selection pressure of SsREM gene family.
Type	Gene name	Gene name	Ka	Ks	Ka/Ks	Selection pressure
Saccharum spontaneum-Saccharum spontaneum	SsREM1.3a	SsREM1.3c	0.0345607	0.0669191	0.516455	purify selection
	SsREM1.3a	SsREM1.3d	0.0345607	0.0669191	0.516455	purify selection
	SsREM1.3c	SsREM1.3d	0.0050484	0	-	-
	SsREM1.3b	SsREM1.3d	0.0345607	0.0503056	0.687015	purify selection
	SsREM0.23a	SsREM0.23c	0	0	-	-
	SsREM0.2a	SsREM0.2c	0.0354413	0.0577472	0.613731	purify selection
	SsREM5.1b	SsREM5.1c	0.0272977	0.03752	0.72755	purify selection
	SsREM5.3d	SsREM5.3c	0.0226088	0.0799573	0.282761	purify selection
	SsREM5.3d	SsREM5.3a	0.0992425	0.20618	0.481338	purify selection
	SsREM5.3c	SsREM5.3a	0.0186165	0.0354491	0.52516	purify selection
	SsREM5.3a	SsREM5.2c	0.302103	1.63143	0.185178	purify selection
	SsREM5.3d	SsREM5.2b	0.333471	1.12497	0.296427	purify selection
	SsREM5.2c	SsREM5.2b	0.0138716	0.0226232	0.613159	purify selection
	SsREM5.3c	SsREM5.2b	0.338338	1.06559	0.317513	purify selection
	SsREM5.2c	SsREM5.2a	0.026009	0.0222952	1.16658	positive selection
	SsREM5.3c	SsREM5.2a	0.341302	1.06582	0.320224	purify selection
	SsREM5.2b	SsREM5.2a	0.0178297	0.0206265	0.864407	purify selection
	SsREM1.1a	SsREM1.1b	0.186323	0.354541	0.525535	purify selection
	SsREM1.1a	SsREM1.1c	0.0711117	0.112209	0.633744	purify selection
	SsREM1.1b	SsREM1.1c	0.0768672	0.0838862	0.916327	purify selection
	SsREM1.4a	SsREM1.5c	0.176522	0.919157	0.192047	purify selection
	SsREM1.4b	SsREM1.5c	0.173697	0.919157	0.188974	purify selection
	SsREM1.5c	SsREM1.5e	0.00290839	0.0217013	0.134019	purify selection
	SsREM1.5c	SsREM1.5d	0.00233827	0.0259392	0.0901444	purify selection
	SsREM1.4a	SsREM1.5a	0.186492	0.932815	0.199924	purify selection
	SsREM1.4b	SsREM1.5a	0.18363	0.932815	0.196855	purify selection
	SsREM1.5c	SsREM1.5a	0.00203424	0.022101	0.0920429	purify selection
	SsREM1.5e	SsREM1.5a	0.0479684	0.193843	0.24746	purify selection
	SsREM1.4a	SsREM1.5b	0.180702	0.881839	0.204915	purify selection
	SsREM1.4b	SsREM1.5b	0.177863	0.881839	0.201696	purify selection
	SsREM1.5c	SsREM1.5b	0.00553678	0.019979	0.27713	purify selection
	SsREM1.5e	SsREM1.5b	0.00290839	0.0107722	0.269991	purify selection
	SsREM1.5a	SsREM1.5b	0.00809588	0	-	-
	SsREM1.2a	SsREM1.2c	0.138543	0.265977	0.520885	purify selection
	SsREM1.2a	SsREM1.2b	0.0174193	0.0303949	0.573099	purify selection
	SsREM1.2c	SsREM1.2b	0.145407	0.193444	0.751677	purify selection
	SsREM1.2a	SsREM1.2d	0.0656063	0.117131	0.560112	purify selection
	SsREM1.2c	SsREM1.2d	0.095983	0.141176	0.679882	purify selection
	SsREM1.2b	SsREM1.2d	0.110325	0.0998548	1.10485	positive selection
	SsREM4.1b	SsREM4.1d	0.0157561	0.00933864	1.6872	positive selection
	SsREM4.1b	SsREM4.1a	0.157837	0.273427	0.577254	purify selection
	SsREM4.1d	SsREM4.1a	0.198062	0.30969	0.639551	purify selection
	SsREM6.1c	SsREM6.1a	0.0121104	0.0816628	0.148297	purify selection
	SsREM6.1c	SsREM6.1b	0.0129187	0.0585854	0.220511	purify selection
	SsREM6.1a	SsREM6.1b	0.00901927	0.0653393	0.138037	purify selection
	SsREM6.1c	SsREM6.1d	0.294427	0.569286	0.517186	purify selection
	SsREM6.1a	SsREM6.1d	0.0632645	0.102321	0.618293	purify selection
	SsREM6.1b	SsREM6.1d	0.0612502	0.154499	0.396445	purify selection
	SsREM6.6c	SsREM6.6b	0.0417438	0.0432163	0.965927	purify selection
	SsREM6.6b	SsREM6.6a	0.00251784	0.00280243	0.898447	purify selection
	SsREM6.3c	SsREM6.3b	0.0157321	0.0384084	0.4096	purify selection
	SsREM6.3c	SsREM6.3a	0.0166616	0.0480934	0.346442	purify selection
	SsREM6.3b	SsREM6.3a	0.00750006	0.0136367	0.549989	purify selection
	SsREM6.4a	SsREM6.4c	0.00753316	0.0248956	0.30259	purify selection
	SsREM6.4a	SsREM6.4b	0.00915394	0.027244	0.335999	purify selection
	SsREM6.4c	SsREM6.4b	0.00364051	0.00280965	1.29572	positive selection
	SsREM6.5b	SsREM6.5a	0.011252	0.00387598	2.903	positive selection
	SsREM1.4a	SsREM1.4b	0.00224048	0.0079788	0.280804	purify selection
	SsREM6.5c	SsREM6.5d	0.0307206	0.0422593	0.726954	purify selection
	SsREM6.2c	SsREM6.2b	0.00486275	0.00393573	1.23554	positive selection
Saccharum spontaneum-Sorghum bicolor	SsREM0.23a	Sobic.001G460300.1.v3.2	0.0162987	0.0675562	0.241261	purify selection
	SsREM0.23c	Sobic.001G460300.1.v3.2	0.0171838	0.0998703	0.172061	purify selection
	SsREM0.2a	Sobic.010G231200.1.v3.2	0.051116	0.144355	0.354098	purify selection
	SsREM0.2b	Sobic.010G231200.1.v3.2	0.0592708	0.138438	0.428139	purify selection
	SsREM0.2c	Sobic.010G231200.1.v3.2	0.0764186	0.155084	0.492757	purify selection
	SsREM5.1b	Sobic.004G309800.1.v3.2	0.0312561	0.103418	0.302231	purify selection
	SsREM5.3c	Sobic.002G225000.1.v3.2	0.0251701	0.108483	0.232019	purify selection
	SsREM5.3c	Sobic.004G309800.1.v3.2	0.461199	2.00466	0.230063	purify selection
	SsREM5.3c	Sobic.007G155400.1.v3.2	0.334951	1.03482	0.323681	purify selection
	SsREM5.3a	Sobic.002G225000.1.v3.2	0.0678363	0.209865	0.323238	purify selection
	SsREM5.3a	Sobic.004G309800.1.v3.2	0.410246	2.50664	0.163664	purify selection
	SsREM5.3a	Sobic.007G155400.1.v3.2	0.320037	1.38939	0.230343	purify selection
	SsREM5.2c	Sobic.002G225000.1.v3.2	0.288543	1.16078	0.248576	purify selection
	SsREM5.2c	Sobic.007G155400.1.v3.2	0.0470124	0.0872255	0.538975	purify selection
	SsREM5.2b	Sobic.002G225000.1.v3.2	0.306438	1.06525	0.287669	purify selection
	SsREM5.2b	Sobic.007G155400.1.v3.2	0.0463395	0.0883726	0.524364	purify selection
	SsREM1.1a	Sobic.004G352301.1.v3.2	0.125079	0.310272	0.403126	purify selection
	SsREM1.5c	Sobic.004G303300.1.v3.2	0.177734	0.89613	0.198335	purify selection
	SsREM1.5c	Sobic.006G159300.1.v3.2	0.00629374	0.113117	0.0556392	purify selection
	SsREM1.5a	Sobic.004G303300.1.v3.2	0.195073	0.937684	0.208037	purify selection
	SsREM1.5a	Sobic.006G159300.1.v3.2	0.0718751	0.177913	0.40399	purify selection
	SsREM1.2a	Sobic.001G201300.1.v3.2	0.181877	0.273095	0.665986	purify selection
	SsREM1.2c	Sobic.001G201300.1.v3.2	0.0945542	0.195669	0.483237	purify selection
	SsREM1.2d	Sobic.001G201300.1.v3.2	0.149065	0.2522	0.591059	purify selection
	SsREM4.1c	Sobic.002G344700.1.v3.2	0.00482317	0.0572485	0.0842497	purify selection
	SsREM4.2a	Sobic.001G045600.1.v3.2	0.0482455	0.106348	0.453655	purify selection
	SsREM4.2b	Sobic.001G045600.1.v3.2	0.0161015	0.0689836	0.233411	purify selection
	SsREM6.1c	Sobic.004G012700.2.v3.2	0.0229132	0.152144	0.150602	purify selection
	SsREM6.6c	Sobic.006G219500.1.v3.2	0.037862	0.144136	0.262683	purify selection
	SsREM6.3b	Sobic.008G169300.2.v3.2	0.0329034	0.140693	0.233867	purify selection
	SsREM6.4c	Sobic.005G188400.1.v3.2	0.0238431	0.160506	0.148549	purify selection
	SsREM6.5b	Sobic.004G205700.1.v3.2	0.0345634	0.0914627	0.377896	purify selection
	SsREM1.4b	Sobic.004G303300.1.v3.2	0.0366976	0.0662042	0.554308	purify selection
	SsREM1.4b	Sobic.006G159300.1.v3.2	0.161968	0.762137	0.212519	purify selection
	SsREM1.4a	Sobic.004G303300.1.v3.2	0.0390519	0.0749063	0.521343	purify selection
	SsREM1.4a	Sobic.006G159300.1.v3.2	0.164769	0.762137	0.216194	purify selection
	SsREM6.2b	Sobic.001G528600.1.v3.2	0.0171576	0.114305	0.150103	purify selection
Saccharum spontaneum-Zea mays	SsREM0.23a	Zm00001eb008420_T005	0.0702977	0.220079	0.319421	purify selection
	SsREM0.23a	Zm00001eb400390_T002	0.0552913	0.142227	0.388755	purify selection
	SsREM0.23c	Zm00001eb400390_T002	0.0520746	0.178439	0.291834	purify selection
	SsREM0.2a	Zm00001eb225120_T002	0.0947558	0.213799	0.443202	purify selection
	SsREM0.2b	Zm00001eb225120_T002	0.116038	0.294518	0.393993	purify selection
	SsREM0.2c	Zm00001eb225120_T002	0.108856	0.241973	0.449869	purify selection
	SsREM5.1b	Zm00001eb193590_T001	0.0529437	0.181556	0.29161	purify selection
	SsREM5.1b	Zm00001eb255980_T004	0.0527484	0.16821	0.313586	purify selection
	SsREM5.3c	Zm00001eb255980_T004	0.495016	1.90178	0.260291	purify selection
	SsREM5.3c	Zm00001eb314840_T004	0.0458333	0.105027	0.436394	purify selection
	SsREM5.3a	Zm00001eb100720_T001	0.097023	0.232464	0.417367	purify selection
	SsREM5.3a	Zm00001eb176670_T001	0.284066	2.0031	0.141813	purify selection
	SsREM5.3a	Zm00001eb255980_T004	0.445497	5.20575	0.0855779	purify selection
	SsREM5.3a	Zm00001eb314840_T004	0.0940199	0.244003	0.385323	purify selection
	SsREM5.2c	Zm00001eb100720_T001	0.272725	1.05055	0.259602	purify selection
	SsREM5.2c	Zm00001eb314840_T004	0.292362	1.10077	0.265598	purify selection
	SsREM5.2b	Zm00001eb100720_T001	0.270437	1.07156	0.252376	purify selection
	SsREM5.2b	Zm00001eb314840_T004	0.314407	1.12321	0.279919	purify selection
	SsREM1.5c	Zm00001eb427400_T002	0.0648825	0.207747	0.312315	purify selection
	SsREM1.5c	Zm00001eb075630_T001	0.0155245	0.138622	0.111991	purify selection
	SsREM1.5c	Zm00001eb248600_T002	0.196638	0.814219	0.241505	purify selection
	SsREM1.5a	Zm00001eb427400_T002	0.123881	0.283387	0.437143	purify selection
	SsREM1.5a	Zm00001eb075630_T001	0.0805949	0.188907	0.426638	purify selection
	SsREM1.5a	Zm00001eb248600_T002	0.236029	0.906142	0.260477	purify selection
	SsREM4.1b	Zm00001eb107230_T002	0.202225	0.334467	0.604619	purify selection
	SsREM4.2a	Zm00001eb061820_T001	0.192404	0.38545	0.499167	purify selection
	SsREM4.2b	Zm00001eb061820_T001	0.176487	0.355048	0.49708	purify selection
	SsREM6.1c	Zm00001eb209450_T003	0.0575712	0.458554	0.125549	purify selection
	SsREM6.6c	Zm00001eb070390_T001	0.0708546	0.395593	0.17911	purify selection
	SsREM6.3b	Zm00001eb136120_T001	0.0943127	0.181469	0.519719	purify selection
	SsREM6.4c	Zm00001eb166750_T001	0.0894345	0.238188	0.375479	purify selection
	SsREM6.5b	Zm00001eb184010_T003	0.548166	1.37212	0.399501	purify selection
	SsREM1.4b	Zm00001eb427400_T002	0.200281	0.823959	0.243072	purify selection
	SsREM1.4b	Zm00001eb075630_T001	0.194133	1.01815	0.190673	purify selection
	SsREM1.4b	Zm00001eb248600_T002	0.0881568	0.179252	0.491803	purify selection
	SsREM1.4a	Zm00001eb427400_T002	0.203302	0.823959	0.246737	purify selection
	SsREM1.4a	Zm00001eb075630_T001	0.197055	1.01815	0.193542	purify selection
	SsREM1.4a	Zm00001eb248600_T002	0.0907598	0.16867	0.538091	purify selection
	SsREM6.2b	Zm00001eb001510_T002	0.0334317	0.212246	0.157514	purify selection
	SsREM6.2b	Zm00001eb403800_T002	0.0515908	0.200741	0.257001	purify selection
Saccharum spontaneum-Oryza sativa	SsREM1.3c	Os03t0111200-01	0.0800207	0.549785	0.145549	purify selection
	SsREM0.23a	Os03t0211500-01	0.162651	0.555581	0.292758	purify selection
	SsREM0.23c	Os03t0211500-01	0.156954	0.616048	0.254775	purify selection
	SsREM5.1b	Os02t0767000-01	0.0900845	0.64648	0.139346	purify selection
	SsREM5.3c	Os09t0456100-01	0.162516	0.636387	0.255373	purify selection
	SsREM5.3a	Os02t0767000-01	0.476867	1.58083	0.301657	purify selection
	SsREM5.3a	Os08t0471800-01	0.262719	1.1405	0.230355	purify selection
	SsREM5.3a	Os09t0456100-01	0.214153	0.965804	0.221735	purify selection
	SsREM5.2c	Os08t0471800-01	0.175109	0.627605	0.279011	purify selection
	SsREM5.2c	Os09t0456100-01	0.297399	0.985146	0.301883	purify selection
	SsREM5.2b	Os08t0471800-01	0.199965	0.696416	0.287135	purify selection
	SsREM5.2b	Os09t0456100-01	0.317959	0.982645	0.323575	purify selection
	SsREM1.1a	Os02t0824500-01	0.145383	0.574935	0.25287	purify selection
	SsREM1.5c	Os02t0642200-01	0.169638	1.0683	0.158793	purify selection
	SsREM1.5c	Os04t0533300-02	0.210251	0.705478	0.298026	purify selection
	SsREM1.5a	Os02t0642200-01	0.18806	1.05226	0.178721	purify selection
	SsREM1.5a	Os04t0533300-02	0.200562	0.670383	0.299175	purify selection
	SsREM1.2c	Os10t0503800-01	0.370552	1.03356	0.358519	purify selection
	SsREM1.2d	Os10t0503800-01	0.524986	0.970427	0.540984	purify selection
	SsREM4.1c	Os07t0569100-01	0.0555222	0.24779	0.224069	purify selection
	SsREM4.1a	Os07t0569100-01	0.223611	0.481757	0.464157	purify selection
	SsREM4.2a	Os03t0808300-01	0.0875472	0.427909	0.204593	purify selection
	SsREM4.2a	Os07t0208600-01	0.289653	0.632499	0.457951	purify selection
	SsREM4.2b	Os03t0808300-01	0.0788011	0.399072	0.197461	purify selection
	SsREM6.1c	Os02t0116800-01	0.0928283	0.575793	0.161218	purify selection
	SsREM6.6c	Os04t0620200-01	0.141018	0.757903	0.186064	purify selection
	SsREM6.3b	Os12t0613600-01	0.153395	0.410997	0.373226	purify selection
	SsREM6.4c	Os11t0616300-01	0.122813	0.550932	0.222919	purify selection
	SsREM1.4b	Os02t0642200-01	0.156155	0.825997	0.189051	purify selection
	SsREM1.4b	Os04t0533300-02	0.236152	1.22446	0.192862	purify selection
	SsREM1.4a	Os10t0503800-01	0.482593	1.8074	0.26701	purify selection
	SsREM1.4a	Os02t0642200-01	0.156155	0.850896	0.183519	purify selection
	SsREM1.4a	Os04t0533300-02	0.239431	1.22446	0.19554	purify selection
Saccharum spontaneum-Hordeum vulgare	SsREM0.23a	HORVU4Hr1G068900.21.r1	0.150022	0.50199	0.298856	purify selection
	SsREM0.23c	HORVU4Hr1G068900.21.r1	0.175723	0.607754	0.289135	purify selection
	SsREM5.3c	HORVU5Hr1G068200.5.r1	0.204182	0.664781	0.307142	purify selection
	SsREM5.3a	HORVU5Hr1G068200.5.r1	0.230767	0.79223	0.291288	purify selection
	SsREM5.2c	HORVU5Hr1G068200.5.r1	0.322391	1.1238	0.286877	purify selection
	SsREM5.2b	HORVU5Hr1G068200.5.r1	0.345659	1.03576	0.333725	purify selection
	SsREM1.5c	HORVU6Hr1G060700.7.r1	0.152947	0.948116	0.161317	purify selection
	SsREM1.5a	HORVU6Hr1G060700.7.r1	0.212691	0.927344	0.229355	purify selection
	SsREM6.6c	HORVU2Hr1G103570.7.r1	0.187368	0.854731	0.219213	purify selection
	SsREM6.3b	HORVU5Hr1G009780.6.r1	0.19763	0.48791	0.405054	purify selection
	SsREM1.2c	HORVU1Hr1G045920.1.r1	0.383717	0.740167	0.518419	purify selection
	SsREM4.1c	HORVU2Hr1G039030.1.r1	0.0661635	0.282121	0.234522	purify selection
	SsREM1.4b	HORVU2Hr1G091680.3.r1	0.157068	1.19002	0.131988	purify selection
	SsREM1.4a	HORVU2Hr1G091680.3.r1	0.160281	1.19002	0.134688	purify selection
	SsREM6.2b	HORVU4Hr1G085140.6.r1	0.130535	0.825933	0.158045	purify selection
Saccharum spontaneum-Triticum aestivum	SsREM1.3c	TraesCS4B02G393000.1	0.0569647	0.456532	0.124777	purify selection
	SsREM1.3c	TraesCS5A02G554600.1	0.0648856	0.552709	0.117395	purify selection
	SsREM0.23a	TraesCS4A02G053800.2	0.152112	0.578029	0.263156	purify selection
	SsREM0.23a	TraesCS4B02G250900.1	0.145214	0.566407	0.256377	purify selection
	SsREM0.23a	TraesCS4D02G250800.1	0.152177	0.509766	0.298523	purify selection
	SsREM0.23c	TraesCS4A02G053800.2	0.174817	0.643309	0.271746	purify selection
	SsREM0.23c	TraesCS4B02G250900.1	0.164714	0.631809	0.260703	purify selection
	SsREM0.23c	TraesCS4D02G250800.1	0.174764	0.581903	0.300332	purify selection
	SsREM5.3c	TraesCS5B02G235500.1	0.190159	0.690043	0.275575	purify selection
	SsREM5.3c	TraesCS5D02G244300.2	0.189669	0.65381	0.290098	purify selection
	SsREM5.3c	TraesCS6B02G363600.1	0.511926	1.9625	0.260855	purify selection
	SsREM5.3c	TraesCS6D02G312000.1	0.484758	1.99232	0.243314	purify selection
	SsREM5.3a	TraesCS5A02G237300.2	0.206744	0.81315	0.254251	purify selection
	SsREM5.3a	TraesCS5A02G237300.2	0.206744	0.81315	0.254251	purify selection
	SsREM5.3a	TraesCS5B02G235500.1	0.230999	0.76457	0.302129	purify selection
	SsREM5.3a	TraesCS5D02G244300.2	0.233888	0.742031	0.315199	purify selection
	SsREM5.2c	TraesCS5B02G235500.1	0.316268	1.09702	0.288297	purify selection
	SsREM5.2c	TraesCS5D02G244300.2	0.319487	1.05564	0.302649	purify selection
	SsREM5.2b	TraesCS5B02G235500.1	0.35442	1.13037	0.313543	purify selection
	SsREM5.2b	TraesCS5D02G244300.2	0.359897	1.14005	0.315686	purify selection
	SsREM1.1a	TraesCS6A02G403500.1	0.211716	0.681361	0.310725	purify selection
	SsREM1.1a	TraesCS6B02G447400.1	0.21341	1.07631	0.198279	purify selection
	SsREM1.1a	TraesCS6D02G387000.1	0.193352	0.873042	0.22147	purify selection
	SsREM1.5c	TraesCS2A02G369800.1	0.0733103	0.692505	0.105862	purify selection
	SsREM1.5c	TraesCS2B02G386900.1	0.0786989	0.625351	0.125848	purify selection
	SsREM1.5c	TraesCS2D02G366300.2	0.0706144	0.649582	0.108707	purify selection
	SsREM1.5c	TraesCS6A02G237200.2	0.164908	0.928855	0.177539	purify selection
	SsREM1.5c	TraesCS6B02G265700.2	0.164631	0.885027	0.186018	purify selection
	SsREM1.5c	TraesCS6D02G219800.1	0.156235	0.912545	0.171208	purify selection
	SsREM1.5a	TraesCS2A02G369800.1	0.144847	0.739641	0.195834	purify selection
	SsREM1.5a	TraesCS2B02G386900.1	0.145942	0.685657	0.21285	purify selection
	SsREM1.5a	TraesCS2D02G366300.2	0.147813	0.677358	0.218221	purify selection
	SsREM1.5a	TraesCS6A02G237200.2	0.16737	0.945335	0.177048	purify selection
	SsREM1.5a	TraesCS6B02G265700.2	0.167223	0.894154	0.187018	purify selection
	SsREM1.5a	TraesCS6D02G219800.1	0.161326	0.923077	0.17477	purify selection
	SsREM1.2c	TraesCS1A02G174700.1	0.212661	0.676391	0.314405	purify selection
	SsREM1.2c	TraesCS1D02G164300.1	0.209078	0.604043	0.346131	purify selection
	SsREM1.2d	TraesCS1A02G174700.1	0.291179	0.714007	0.407809	purify selection
	SsREM1.2d	TraesCS1D02G164300.1	0.286966	0.655664	0.437672	purify selection
	SsREM4.1c	TraesCS2A02G199300.1	0.063367	0.325227	0.194839	purify selection
	SsREM4.1c	TraesCS2B02G226600.1	0.080299	0.306959	0.261595	purify selection
	SsREM4.1c	TraesCS2D02G206900.1	0.0561892	0.347832	0.161541	purify selection
	SsREM4.1a	TraesCS2B02G226600.1	0.225214	0.449883	0.500605	purify selection
	SsREM4.1a	TraesCS2D02G206900.1	0.216286	0.533983	0.405043	purify selection
	SsREM4.2b	TraesCS5A02G464900.1	0.138228	0.323889	0.426775	purify selection
	SsREM6.1c	TraesCS6A02G046400.1	0.117871	0.705937	0.166971	purify selection
	SsREM6.1c	TraesCS6B02G062500.1	0.120487	0.744346	0.16187	purify selection
	SsREM6.6c	TraesCS2A02G464000.1	0.171027	0.845067	0.202383	purify selection
	SsREM6.6c	TraesCS2B02G485700.1	0.177625	0.87671	0.202604	purify selection
	SsREM6.6c	TraesCS2D02G464900.1	0.182921	0.815815	0.224219	purify selection
	SsREM6.3b	TraesCS5A02G040500.1	0.166263	0.373351	0.445326	purify selection
	SsREM6.3b	TraesCS5B02G041700.1	0.162986	0.415754	0.392024	purify selection
	SsREM6.3b	TraesCS5D02G047600.3	0.168178	0.410116	0.410075	purify selection
	SsREM6.3a	TraesCS5A02G040500.1	0.1659	0.393481	0.421622	purify selection
	SsREM1.4b	TraesCS2A02G369800.1	0.158056	1.01736	0.155359	purify selection
	SsREM1.4b	TraesCS2B02G386900.1	0.156812	0.996237	0.157405	purify selection
	SsREM1.4b	TraesCS2D02G366300.2	0.159432	0.888164	0.179507	purify selection
	SsREM1.4b	TraesCS6A02G237200.2	0.13819	0.752384	0.183669	purify selection
	SsREM1.4b	TraesCS6B02G265700.2	0.138073	0.733928	0.188129	purify selection
	SsREM1.4b	TraesCS6D02G219800.1	0.137117	0.679031	0.201931	purify selection
	SsREM1.4a	TraesCS2A02G369800.1	0.16081	1.01736	0.158066	purify selection
	SsREM1.4a	TraesCS2B02G386900.1	0.159564	0.996237	0.160167	purify selection
	SsREM1.4a	TraesCS2D02G366300.2	0.162191	0.888164	0.182614	purify selection
	SsREM1.4a	TraesCS6A02G237200.2	0.140979	0.752384	0.187377	purify selection
	SsREM1.4a	TraesCS6B02G265700.2	0.14086	0.733928	0.191926	purify selection
	SsREM1.4a	TraesCS6D02G219800.1	0.1399	0.679031	0.206029	purify selection
	SsREM6.2b	TraesCS4B02G349100.1	0.141564	0.764193	0.185247	purify selection
	SsREM6.2b	TraesCS4D02G343800.1	0.134912	0.704523	0.191495	purify selection
	SsREM6.2b	TraesCS5A02G517700.1	0.141218	0.721507	0.195727	purify selection

## Sheet: Table S4
Table S4. The duplication type of SsREM gene family in Saccharum spontaneum.
Gene name	Gene duplicate type	Gene name	Gene duplicate type	Gene name	Gene duplicate type
SsREM1.3a	Dispersed	SsREM1.1b	Singleton	SsREM6.1d	WGD or Segmental
SsREM1.3c	Dispersed	SsREM1.1c	Singleton	SsREM6.6c	Dispersed
SsREM1.3b	WGD or Segmental	SsREM1.5c	WGD or Segmental	SsREM6.6b	Singleton
SsREM1.3d	WGD or Segmental	SsREM1.5e	Dispersed	SsREM6.6a	Singleton
SsREM0.23a	WGD or Segmental	SsREM1.5d	Dispersed	SsREM6.3c	Singleton
SsREM0.23b	Singleton	SsREM1.5a	WGD or Segmental	SsREM6.3b	WGD or Segmental
SsREM0.23c	WGD or Segmental	SsREM1.5b	Singleton	SsREM6.3a	WGD or Segmental
SsREM0.23d	Proximal	SsREM1.2a	WGD or Segmental	SsREM6.4a	Dispersed
SsREM0.2a	Dispersed	SsREM1.2c	WGD or Segmental	SsREM6.4c	Dispersed
SsREM0.2b	Dispersed	SsREM1.2b	Singleton	SsREM6.4b	Dispersed
SsREM0.2c	Dispersed	SsREM1.2d	WGD or Segmental	SsREM6.5d	WGD or Segmental
SsREM5.1b	Dispersed	SsREM4.1b	Singleton	SsREM6.5c	WGD or Segmental
SsREM5.1a	Dispersed	SsREM4.1c	Dispersed	SsREM6.5b	WGD or Segmental
SsREM5.1c	Dispersed	SsREM4.1d	WGD or Segmental	SsREM6.5a	Singleton
SsREM5.3d	Singleton	SsREM4.1a	WGD or Segmental	SsREM1.4b	WGD or Segmental
SsREM5.3c	WGD or Segmental	SsREM4.1e	Proximal	SsREM1.4a	WGD or Segmental
SsREM5.3a	WGD or Segmental	SsREM4.2a	Tandem	SsREM6.2c	Dispersed
SsREM5.3b	Dispersed	SsREM4.2c	Tandem	SsREM6.2b	WGD or Segmental
SsREM5.2c	WGD or Segmental	SsREM4.2b	Dispersed	SsREM6.2a	Dispersed
SsREM5.2b	WGD or Segmental	SsREM6.1c	Dispersed	SsREM0.1a	Dispersed
SsREM5.2a	Singleton	SsREM6.1a	Singleton	SsREM0.1b	Singleton
SsREM1.1a	Dispersed	SsREM6.1b	WGD or Segmental
Dispersed	22
WGD or Segmental	25
Singleton	14
Proximal	2
Tandem	2

## Sheet: Table S5
Table S5. The Gene ID and chromosomal localization of 65 REM genes identified from the genomic database of Saccharum spontaneum.
Gene name	Gene ID	Chromosome	Genomic position
SsREM0.1a	Sspon.01G0000920-1A	Chr1A	3105649-3108181
SsREM0.1b	Sspon.01G0000930-1P	Chr4D	20345736-20353769
SsREM0.23a	Sspon.01G0006040-1A	Chr1A	15816722-15817546
SsREM0.23b	Sspon.01G0006040-1T	Chr1A	15824702-15825919
SsREM0.23c	Sspon.01G0006040-1P	Chr1B	15429997-15431388
SsREM0.23d	Sspon.01G0006040-2B	Chr1B	15543455-15544847
SsREM0.2a	Sspon.08G0003590-1A	Chr8A	9541351-9542470
SsREM0.2b	Sspon.08G0003590-2B	Chr8B	6717227-6719078
SsREM0.2c	Sspon.08G0003590-3C	Chr8C	8132426-8133738
SsREM1.1a	Sspon.04G0000240-1A	Chr4A	2205823-2207688
SsREM1.1b	Sspon.04G0000240-2B	Chr4B	875078-876500
SsREM1.1c	Sspon.04G0000240-3D	Chr4D	1732161-1732833
SsREM1.2a	Sspon.01G0020970-1A	Chr1A	77324108-77324320
SsREM1.2b	Sspon.01G0020970-3C	Chr1C	77019540-77019869
SsREM1.2c	Sspon.01G0020970-2B	Chr1B	82050554-82051829
SsREM1.2d	Sspon.01G0020970-4D	Chr1D	74660328-74661652
SsREM1.3a	Sspon.01G0000630-1A	Chr1A	2260659-2261212
SsREM1.3b	Sspon.01G0000630-3C	Chr1C	1694250-1695009
SsREM1.3c	Sspon.01G0000630-2B	Chr1B	1401833-1403594
SsREM1.3d	Sspon.01G0000630-4D	Chr1D	2473019-2479531
SsREM1.4a	Sspon.04G0024140-1B	Chr4B	17918917-17922349
SsREM1.4b	Sspon.04G0024140-2D	Chr4D	22163945-2167305
SsREM1.5a	Sspon.05G0006450-3C	Chr5C	11683719-11686280
SsREM1.5b	Sspon.05G0006450-4D	Chr5D	21505566-21509260
SsREM1.5c	Sspon.05G0006450-1A	Chr5A	20531340-20535666
SsREM1.5d	Sspon.05G0006450-2B	Chr5B	14695474-14700744
SsREM1.5e	Sspon.05G0006450-1P	Chr5B	14184601-14185833
SsREM4.1a	Sspon.02G0004810-2P	Chr2D	10255181-10255917
SsREM4.1b	Sspon.02G0004810-1P	Chr2A	15461842-15463486
SsREM4.1c	Sspon.02G0004810-1A	Chr2A	15540375-15541735
SsREM4.1d	Sspon.02G0004810-2B	Chr2B	14857627-14858719
SsREM4.1e	Sspon.02G0004810-3D	Chr2D	10291785-10293406
SsREM4.2a	Sspon.01G0030850-1T	Chr1A	106438978-106441051
SsREM4.2b	Sspon.01G0030850-2B	Chr1B	108848008-108850224
SsREM4.2c	Sspon.01G0030850-1A	Chr1A	106470713-106472576
SsREM5.1a	Sspon.04G0002680-2C	Chr4C	9520085-9524799
SsREM5.1b	Sspon.04G0002680-1A	Chr4A	8214560-8218598
SsREM5.1c	Sspon.04G0002680-3D	Chr4D	9244702-9252513
SsREM5.2a	Sspon.02G0013350-3P	Chr6C	14734051-14738699
SsREM5.2b	Sspon.02G0013350-2P	Chr6B	13801537-13805544
SsREM5.2c	Sspon.02G0013350-1P	Chr6A	16082989-16085482
SsREM5.3a	Sspon.02G0013350-3C	Chr2C	38137972-38144993
SsREM5.3b	Sspon.02G0013350-4D	Chr2D	40669378-40673377
SsREM5.3c	Sspon.02G0013350-2B	Chr2B	33144152-33147277
SsREM5.3d	Sspon.02G0013350-1A	Chr2A	35586989-35591715
SsREM6.1a	Sspon.04G0020380-2B	Chr4B	74298286-74300512
SsREM6.1b	Sspon.04G0020380-3C	Chr4C	77369847-77374468
SsREM6.1c	Sspon.04G0020380-1A	Chr4A	71605906-71613060
SsREM6.1d	Sspon.04G0020380-4D	Chr4D	79979384-79982320
SsREM6.2a	Sspon.01G0035400-1B	Chr1B	10281401-10284735
SsREM6.2b	Sspon.01G0050510-2D	Chr1D	3491760-3494663
SsREM6.2c	Sspon.01G0050510-1C	Chr1C	3406358-3494663
SsREM6.3a	Sspon.02G0031360-3D	Chr2D	91033012-91036151
SsREM6.3b	Sspon.02G0031360-2B	Chr2B	108393487-108395273
SsREM6.3c	Sspon.02G0031360-1A	Chr2A	114663459-114666148
SsREM6.4a	Sspon.06G0017210-1A	Chr6A	93616006-93619365
SsREM6.4b	Sspon.06G0017210-3D	Chr6D	75067436-75073007
SsREM6.4c	Sspon.06G0017210-2C	Chr6C	74468378-74471523
SsREM6.5a	Sspon.04G0024850-2C	Chr4C	26142908-26144281
SsREM6.5b	Sspon.04G0024850-1B	Chr4B	22554943-22557083
SsREM6.5c	Sspon.04G0011070-2C	Chr4C	29488073-29489343
SsREM6.5d	Sspon.04G0011070-1A	Chr4A	33870804-33872062
SsREM6.6a	Sspon.05G0023190-3D	Chr5D	10918625-10921561
SsREM6.6b	Sspon.05G0023190-2C	Chr5C	1709611-1712838
SsREM6.6c	Sspon.05G0023190-1B	Chr5B	5823507-5825869

## Sheet: Table S6
Table S6. Prediction of physical and chemical properties and subcellular localization of SsREM proteins
Gene name	Number of coded amino acids	Molecular weight (kDa)	Isoelectric point (pI)	Instability index	Aliphatic index (AI)	Grand average of hydropathicity (GRAVY)	Subcellular localization
SsREM0.1	440	47.92	9.3	52.74	59.16	-0.823	Cell membrane, Nucleus
SsREM0.12	939	101.46	8.68	49.74	81.41	-0.355	Cell membrane, Nucleus
SsREM0.23a	186	20.93	9.63	49.1	45.27	-1.274	Cell membrane, Nucleus
SsREM0.23b	298	32.76	9.55	54.47	54.53	-0.964	Cell membrane, Nucleus
SsREM0.23c	280	30.83	9.57	55.08	53.14	-1.032	Cell membrane, Nucleus
SsREM0.23d	280	30.83	9.57	55.08	53.14	-1.032	Cell membrane, Nucleus
SsREM0.2a	271	30.06	9.78	64.18	36.57	-1.32	Cell membrane, Nucleus
SsREM0.2b	378	41.68	9.7	66.29	41.48	-1.152	Cell membrane, Nucleus
SsREM0.2c	335	36.97	9.86	67.81	43.97	-1.156	Cell membrane, Nucleus
SsREM1.1a	162	17.55	9.56	42.55	61.23	-0.692	Cell membrane
SsREM1.1b	244	27.17	9.6	50.96	92.54	-0.227	Cell membrane, Nucleus
SsREM1.1c	101	11.49	9.95	60.67	52.57	-1.019	Cell membrane
SsREM1.2a	206	22.62	9.14	64.31	76.02	-0.47	Cell membrane
SsREM1.2b	165	18.08	8.6	52.03	76	-0.462	Cell membrane
SsREM1.2c	209	22.6	9.51	55.38	71.77	-0.456	Cell membrane
SsREM1.2d	205	22.13	6.48	54.68	77.37	-0.374	Cell membrane
SsREM1.3a	99	11.28	9.52	41.16	76.26	-0.814	Cell membrane
SsREM1.3b	99	11.28	9.52	41.16	76.26	-0.814	Cell membrane
SsREM1.3c	172	19.15	8.54	47.15	83.72	-0.601	Cell membrane, Nucleus
SsREM1.3d	172	19.12	8.54	42.04	85.41	-0.583	Cell membrane, Nucleus
SsREM1.4a	191	20.84	9.12	46.71	78.32	-0.642	Cell membrane, Nucleus
SsREM1.4b	191	20.85	9.12	46.42	78.85	-0.645	Cell membrane
SsREM1.5a	212	23.61	5.6	57.75	75.28	-0.735	Cell membrane
SsREM1.5b	243	26.79	5.33	62.94	68.56	-0.836	Cell membrane
SsREM1.5c	232	25.7	5.32	57.05	71.34	-0.822	Cell membrane
SsREM1.5d	193	21.23	5.47	60.11	71.09	-0.838	Cell membrane
SsREM1.5e	146	16.32	9.02	53.8	66.44	-1.014	Cell membrane
SsREM4.1a	201	22.02	11.08	53.2	52.59	-1.07	Cell membrane, Nucleus
SsREM4.1b	181	19.84	9.66	39.13	65.86	-0.813	Cell membrane, Nucleus
SsREM4.1c	307	33.09	5.91	52.97	59.54	-0.803	Cell membrane, Nucleus
SsREM4.1d	312	33.45	6.23	51.98	59.26	-0.772	Cell membrane, Nucleus
SsREM4.1e	312	33.58	6.24	53.91	59.87	-0.779	Cell membrane, Nucleus
SsREM4.2a	280	30.29	6.42	46.28	63.54	-0.62	Cell membrane, Nucleus
SsREM4.2b	279	30.21	6.03	53.55	63.41	-0.653	Cell membrane, Nucleus
SsREM4.2c	279	30.26	6.03	53.7	63.41	-0.664	Cell membrane, Nucleus
SsREM5.1a	453	49.18	9.15	67.41	62.25	-0.595	Cell membrane, Nucleus
SsREM5.1b	498	54.22	9.47	65.56	58.8	-0.642	Cell membrane, Nucleus
SsREM5.1c	609	66.15	9.66	71.58	54.75	-0.774	Cell membrane, Nucleus
SsREM5.2a	726	77.53	9.69	57.63	67.19	-0.529	Cell membrane
SsREM5.2b	612	65.23	9.75	58.33	59.13	-0.694	Cell membrane
SsREM5.2c	486	52.51	9.83	59.1	63.6	-0.636	Cell membrane
SsREM5.3a	379	42.83	9.35	54.95	77.26	-0.687	Cell membrane, Nucleus
SsREM5.3b	546	59.3	9.37	54.85	63.3	-0.73	Cell membrane, Nucleus
SsREM5.3c	599	64.57	9.1	60.84	61.75	-0.737	Cell membrane, Nucleus
SsREM5.3d	586	62.94	9.02	60.38	62.8	-0.678	Cell membrane, Nucleus
SsREM6.1a	570	61.8	8.73	65.31	62.61	-0.701	Cell membrane, Nucleus
SsREM6.1b	506	54.86	6.51	61.23	61.82	-0.686	Cell membrane, Nucleus
SsREM6.1c	643	69.44	6.23	48.44	68.4	-0.598	Cell membrane, Nucleus
SsREM6.1d	312	34.58	9.53	53.73	60.51	-0.731	Cell membrane, Nucleus
SsREM6.2a	469	51.2	8.22	62.64	56.33	-0.756	Nucleus
SsREM6.2b	360	39.34	8.66	61.16	57.92	-0.813	Cell membrane, Nucleus
SsREM6.2c	360	39.34	8.58	62.06	58.47	-0.79	Cell membrane, Nucleus
SsREM6.3a	457	49.28	9.84	70.3	58.69	-0.762	Cell membrane, Nucleus
SsREM6.3b	447	48.11	9.97	69.72	58.26	-0.777	Cell membrane, Nucleus
SsREM6.3c	502	54.21	9.98	68.19	59.46	-0.738	Cell membrane, Nucleus
SsREM6.4a	498	54.06	9.12	71.85	55.36	-0.784	Cell membrane, Nucleus
SsREM6.4b	498	54.09	8.59	71.36	54.76	-0.781	Cell membrane, Nucleus
SsREM6.4c	486	52.75	8.76	72.31	55.49	-0.793	Cell membrane, Nucleus
SsREM6.5a	325	35.03	10.17	66.84	55.6	-0.854	Cell membrane, Nucleus
SsREM6.5b	571	61.77	10.95	61.99	72.52	-0.425	Nucleus
SsREM6.5c	298	31.85	9.72	56.31	56.74	-0.732	Cell membrane, Nucleus
SsREM6.5d	302	32.14	9.77	55.29	60.13	-0.663	Cell membrane
SsREM6.6a	517	56.44	9.21	59.81	64.26	-0.711	Cell membrane, Nucleus
SsREM6.6b	517	56.43	9.21	58.64	63.69	-0.72	Cell membrane, Nucleus
SsREM6.6c	512	55.78	8.64	62.19	61.82	-0.754	Nucleus

## Sheet: Table S7
Table S7. Cis-elements analysis of 65 REM genes from Saccharum spontaneum.
Gene name	Position	length	Strand	Organism	Function	Site Name	Sequence
SsREM1.3a	19	4		organism	short_function		motif_sequence
SsREM1.3a	52	4		organism	short_function		motif_sequence
SsREM1.3a	78	4		organism	short_function		motif_sequence
SsREM1.3a	165	4		organism	short_function		motif_sequence
SsREM1.3a	222	4		organism	short_function		motif_sequence
SsREM1.3a	394	4		organism	short_function		motif_sequence
SsREM1.3a	543	4		organism	short_function		motif_sequence
SsREM1.3a	709	4		organism	short_function		motif_sequence
SsREM1.3a	813	4		organism	short_function		motif_sequence
SsREM1.3a	991	4		organism	short_function		motif_sequence
SsREM1.3a	1085	4		organism	short_function		motif_sequence
SsREM1.3a	1127	4		organism	short_function		motif_sequence
SsREM1.3a	1290	4		organism	short_function		motif_sequence
SsREM1.3a	1360	4		organism	short_function		motif_sequence
SsREM1.3a	1569	4		organism	short_function		motif_sequence
SsREM1.3a	1584	4		organism	short_function		motif_sequence
SsREM1.3a	1614	4		organism	short_function		motif_sequence
SsREM1.3a	1796	4		organism	short_function		motif_sequence
SsREM1.3a	730	5		Hordeum vulgare	cis-acting regulatory element involved in the MeJA-responsiveness	CGTCA-motif	CGTCA
SsREM1.3a	1867	5		Hordeum vulgare	cis-acting regulatory element involved in the MeJA-responsiveness	CGTCA-motif	CGTCA
SsREM1.3a	1262	6	-	Arabidopsis thaliana		MYC	CATTTG
SsREM1.3a	47	4	-	Nicotiana glutinosa		CAAT-box	CAAT
SsREM1.3a	76	4	+	Nicotiana glutinosa		CAAT-box	CAAT
SsREM1.3a	233	4	+	Nicotiana glutinosa		CAAT-box	CAAT
SsREM1.3a	433	5	-	Pisum sativum	common cis-acting element in promoter and enhancer regions	CAAT-box	CAAAT
SsREM1.3a	606	4	-	Nicotiana glutinosa		CAAT-box	CAAT
SsREM1.3a	984	5	-	Arabidopsis thaliana	common cis-acting element in promoter and enhancer regions	CAAT-box	CCAAT
SsREM1.3a	1030	4	+	Nicotiana glutinosa		CAAT-box	CAAT
SsREM1.3a	1089	4	-	Nicotiana glutinosa		CAAT-box	CAAT
SsREM1.3a	1097	5	-	Pisum sativum	common cis-acting element in promoter and enhancer regions	CAAT-box	CAAAT
SsREM1.3a	1106	4	+	Nicotiana glutinosa		CAAT-box	CAAT
SsREM1.3a	1164	5	+	Pisum sativum	common cis-acting element in promoter and enhancer regions	CAAT-box	CAAAT
SsREM1.3a	1262	5	+	Pisum sativum	common cis-acting element in promoter and enhancer regions	CAAT-box	CAAAT
SsREM1.3a	1523	4	-	Nicotiana glutinosa		CAAT-box	CAAT
SsREM1.3a	1573	4	-	Nicotiana glutinosa		CAAT-box	CAAT
SsREM1.3a	1671	5	-	Arabidopsis thaliana	common cis-acting element in promoter and enhancer regions	CAAT-box	CCAAT
SsREM1.3a	1754	4	+	Nicotiana glutinosa		CAAT-box	CAAT
SsREM1.3a	1997	4	+	Nicotiana glutinosa		CAAT-box	CAAT
SsREM1.3a	743	6	+	Petroselinum crispum	cis-acting regulatory element	A-box	CCGTCC
SsREM1.3a	743	6	+	Nicotiana tabacum		CCGTCC motif	CCGTCC
SsREM1.3a	1093	6	-	Petroselinum crispum	part of a conserved DNA module involved in light responsiveness	Box 4	ATTAAT
SsREM1.3a	730	5	-	Arabidopsis thaliana		as-1	TGACG
SsREM1.3a	1867	5	+	Arabidopsis thaliana		as-1	TGACG
SsREM1.3a	1332	6		Arabidopsis thaliana	MYB binding site involved in drought-inducibility	MBS	CAACTG
SsREM1.3a	1432	6		Arabidopsis thaliana	MYB binding site involved in drought-inducibility	MBS	CAACTG
SsREM1.3a	1924	6		Arabidopsis thaliana	MYB binding site involved in drought-inducibility	MBS	CAACTG
SsREM1.3a	457	8	+	Oryza sativa		plant_AP-2-like	CGACCAGG
SsREM1.3a	248	4	+	Arabidopsis thaliana	core promoter element around -30 of transcription start	TATA-box	TATA
SsREM1.3a	327	6	+	Brassica oleracea	core promoter element around -30 of transcription start	TATA-box	ATATAA
SsREM1.3a	328	4	+	Arabidopsis thaliana	core promoter element around -30 of transcription start	TATA-box	TATA
SsREM1.3a	372	4	+	Arabidopsis thaliana	core promoter element around -30 of transcription start	TATA-box	TATA
SsREM1.3a	402	4	+	Arabidopsis thaliana	core promoter element around -30 of transcription start	TATA-box	TATA
SsREM1.3a	450	6	+	Arabidopsis thaliana	core promoter element around -30 of transcription start	TATA-box	TATATA
SsREM1.3a	451	6	+	Brassica napus	core promoter element around -30 of transcription start	TATA-box	ATATAT
SsREM1.3a	452	4	+	Arabidopsis thaliana	core promoter element around -30 of transcription start	TATA-box	TATA
SsREM1.3a	871	7	+	Oryza sativa	core promoter element around -30 of transcription start	TATA-box	TACAAAA
SsREM1.3a	932	5	-	Arabidopsis thaliana	core promoter element around -30 of transcription start	TATA-box	TATAA
SsREM1.3a	933	4	+	Arabidopsis thaliana	core promoter element around -30 of transcription start	TATA-box	TATA
SsREM1.3a	979	6	-	Helianthus annuus	core promoter element around -30 of transcription start	TATA-box	TATAAA
SsREM1.3a	980	5	-	Arabidopsis thaliana	core promoter element around -30 of transcription start	TATA-box	TATAA
SsREM1.3a	981	4	+	Arabidopsis thaliana	core promoter element around -30 of transcription start	TATA-box	TATA
SsREM1.3a	1198	6	-	Brassica napus	core promoter element around -30 of transcription start	TATA-box	ATATAT
SsREM1.3a	1199	4	-	Arabidopsis thaliana	core promoter element around -30 of transcription start	TATA-box	TATA
SsREM1.3a	1663	4	-	Arabidopsis thaliana	core promoter element around -30 of transcription start	TATA-box	TATA
SsREM1.3a	1709	6	-	Arabidopsis thaliana	core promoter element around -30 of transcription start	TATA-box	TATATA
SsREM1.3a	1710	6	-	Brassica napus	core promoter element around -30 of transcription start	TATA-box	ATATAT
SsREM1.3a	1711	6	-	Arabidopsis thaliana	core promoter element around -30 of transcription start	TATA-box	TATATA
SsREM1.3a	1713	4	-	Arabidopsis thaliana	core promoter element around -30 of transcription start	TATA-box	TATA
SsREM1.3a	1842	4	-	Arabidopsis thaliana	core promoter element around -30 of transcription start	TATA-box	TATA
SsREM1.3a	1170	8	+	Arabidopsis thaliana	part of a module for light response	AE-box	AGAAACAA
SsREM1.3a	10	8	+	Nicotiana glutinos		ERE	ATTTCATA
SsREM1.3a	23	8	+	Nicotiana glutinos		ERE	ATTTCATA
SsREM1.3a	1224	9	-	Pisum sativum	part of a conserved DNA module involved in light responsiveness	ATCT-motif	AATCTAATCC
SsREM1.3a	1445	6	+	Arabidopsis thaliana		MYB-like sequence	TAACCA
SsREM1.3a	1899	6		Zea mays	enhancer-like element involved in anoxic specific inducibility	GC-motif	CCCCCG
SsREM1.3a	1846	6	+	Arabidopsis thaliana	part of a light responsive element	TCT-motif	TCTTAC
SsREM1.3a	185	6	+	Pisum sativum		WRE3	CCACCT
SsREM1.3a	276	6	+	Pisum sativum		WRE3	CCACCT
SsREM1.3a	425	6	+	Pisum sativum		WRE3	CCACCT
SsREM1.3a	469	6	+	Pisum sativum		WRE3	CCACCT
SsREM1.3a	687	6	-	Pisum sativum		WRE3	CCACCT
SsREM1.3a	693	6	-	Pisum sativum		WRE3	CCACCT
SsREM1.3a	89	6	-	Arabidopsis thaliana		MYB	CAACAG
SsREM1.3a	801	6	-	Arabidopsis thaliana		MYB	CAACAG
SsREM1.3a	959	6	-	Arabidopsis thaliana		MYB	CAACCA
SsREM1.3a	1179	6	-	Arabidopsis thaliana		MYB	CAACAG
SsREM1.3a	1445	6	+	Arabidopsis thaliana		MYB	TAACCA
SsREM1.3a	1936	6	+	Arabidopsis thaliana		MYB	CAACCA
SsREM1.3a	1947	6	+	Arabidopsis thaliana		MYB	CAACAG
SsREM1.3a	273	6	+	Zea mays	cis-acting regulatory element essential for the anaerobic induction	ARE	AAACCA
SsREM1.3a	364	6	+	Zea mays	cis-acting regulatory element essential for the anaerobic induction	ARE	AAACCA
SsREM1.3a	999	6	+	Zea mays	cis-acting regulatory element essential for the anaerobic induction	ARE	AAACCA
SsREM1.3a	1160	6	+	Zea mays	cis-acting regulatory element essential for the anaerobic induction	ARE	AAACCA
SsREM1.3a	749	6	-	Oryza sativa	light responsive element	Sp1	GGGCGG
SsREM1.3a	423	7	+	Arabidopsis thaliana		box S	AGCCACC
SsREM1.3a	523	7	+	Arabidopsis thaliana		box S	AGCCACC
SsREM1.3a	484	6	+	Arabidopsis thaliana		Myb	TAACTG
SsREM1.3a	1332	6	+	Arabidopsis thaliana		Myb	CAACTG
SsREM1.3a	1432	6	+	Arabidopsis thaliana		Myb	CAACTG
SsREM1.3a	1924	6	+	Arabidopsis thaliana		Myb	CAACTG
SsREM1.3a	730	5		Hordeum vulgare	cis-acting regulatory element involved in the MeJA-responsiveness	TGACG-motif	TGACG
SsREM1.3a	1867	5		Hordeum vulgare	cis-acting regulatory element involved in the MeJA-responsiveness	TGACG-motif	TGACG
SsREM1.3a	567	9		Triticum aestivum	cis-acting element involved in the abscisic acid responsiveness	ABRE	GACACGTGGC
SsREM1.3a	450	6	+	Arabidopsis thaliana		AT~TATA-box	TATATA
SsREM1.3a	1709	6	-	Arabidopsis thaliana		AT~TATA-box	TATATA
SsREM1.3a	1711	6	-	Arabidopsis thaliana		AT~TATA-box	TATATA
SsREM1.3a	89	6	-	Nicotiana tabacum		Myb-binding site	CAACAG
SsREM1.3a	801	6	-	Nicotiana tabacum		Myb-binding site	CAACAG
SsREM1.3a	1179	6	-	Nicotiana tabacum		Myb-binding site	CAACAG
SsREM1.3a	1947	6	+	Nicotiana tabacum		Myb-binding site	CAACAG
SsREM1.3a	773	6	+	Arabidopsis thaliana		DRE core	GCCGAC
SsREM1.3a	1728	8	-	Oryza sativa		CARE	CAACTCCC
SsREM1.3a	103	4	+	Petroselinum hortense		Unnamed__4	CTCC
SsREM1.3a	498	4	+	Petroselinum hortense		Unnamed__4	CTCC
SsREM1.3a	503	4	+	Petroselinum hortense		Unnamed__4	CTCC
SsREM1.3a	545	4	+	Petroselinum hortense		Unnamed__4	CTCC
SsREM1.3a	613	4	-	Petroselinum hortense		Unnamed__4	CTCC
SsREM1.3a	616	4	-	Petroselinum hortense		Unnamed__4	CTCC
SsREM1.3a	673	4	-	Petroselinum hortense		Unnamed__4	CTCC
SsREM1.3a	676	4	-	Petroselinum hortense		Unnamed__4	CTCC
SsREM1.3a	691	4	-	Petroselinum hortense		Unnamed__4	CTCC
SsREM1.3a	697	4	-	Petroselinum hortense		Unnamed__4	CTCC
SsREM1.3a	721	4	-	Petroselinum hortense		Unnamed__4	CTCC
SsREM1.3a	784	4	+	Petroselinum hortense		Unnamed__4	CTCC
SsREM1.3a	905	4	-	Petroselinum hortense		Unnamed__4	CTCC
SsREM1.3a	993	4	+	Petroselinum hortense		Unnamed__4	CTCC
SsREM1.3a	1026	4	-	Petroselinum hortense		Unnamed__4	CTCC
SsREM1.3a	1192	4	+	Petroselinum hortense		Unnamed__4	CTCC
SsREM1.3a	1290	4	-	Petroselinum hortense		Unnamed__4	CTCC
SsREM1.3a	1425	4	-	Petroselinum hortense		Unnamed__4	CTCC
SsREM1.3a	1538	4	+	Petroselinum hortense		Unnamed__4	CTCC
SsREM1.3a	1611	4	-	Petroselinum hortense		Unnamed__4	CTCC
SsREM1.3a	1614	4	-	Petroselinum hortense		Unnamed__4	CTCC
SsREM1.3a	1675	4	-	Petroselinum hortense		Unnamed__4	CTCC
SsREM1.3a	1729	4	-	Petroselinum hortense		Unnamed__4	CTCC
SsREM1.3a	1804	4	+	Petroselinum hortense		Unnamed__4	CTCC
SsREM1.3a	1897	4	+	Petroselinum hortense		Unnamed__4	CTCC
SsREM1.3a	1394	10	-	Hordeum vulgare	part of a light responsive element	GTGGC-motif	CAGCGTGTGGC
SsREM1.3a	333	7	-	Arabidopsis thaliana		Myc	TCTCTTA
SsREM1.3a	743	6	+	Petroselinum hortense		CCGTCC-box	CCGTCC
SsREM1.3a	753	5	-	Zea mays		Unnamed__1	CGTGG
SsREM1.3a	500	5	-	Arabidopsis thaliana		STRE	AGGGG
SsREM1.3a	1062	5	+	Arabidopsis thaliana		STRE	AGGGG
SsREM1.3c	159	9	-	Pisum sativum		TCA	TCATCTTCAT
SsREM1.3c	22	4	+	Petroselinum hortense		Unnamed__4	CTCC
SsREM1.3c	239	4	-	Petroselinum hortense		Unnamed__4	CTCC
SsREM1.3c	257	4	-	Petroselinum hortense		Unnamed__4	CTCC
SsREM1.3c	333	4	-	Petroselinum hortense		Unnamed__4	CTCC
SsREM1.3c	337	4	-	Petroselinum hortense		Unnamed__4	CTCC
SsREM1.3c	342	4	+	Petroselinum hortense		Unnamed__4	CTCC
SsREM1.3c	349	4	-	Petroselinum hortense		Unnamed__4	CTCC
SsREM1.3c	355	4	-	Petroselinum hortense		Unnamed__4	CTCC
SsREM1.3c	381	4	-	Petroselinum hortense		Unnamed__4	CTCC
SsREM1.3c	384	4	-	Petroselinum hortense		Unnamed__4	CTCC
SsREM1.3c	888	4	-	Petroselinum hortense		Unnamed__4	CTCC
SsREM1.3c	922	4	+	Petroselinum hortense		Unnamed__4	CTCC
SsREM1.3c	1439	4	+	Petroselinum hortense		Unnamed__4	CTCC
SsREM1.3c	1834	4	+	Petroselinum hortense		Unnamed__4	CTCC
SsREM1.3c	1839	4	+	Petroselinum hortense		Unnamed__4	CTCC
SsREM1.3c	1881	4	+	Petroselinum hortense		Unnamed__4	CTCC
SsREM1.3c	1949	4	-	Petroselinum hortense		Unnamed__4	CTCC
SsREM1.3c	1952	4	-	Petroselinum hortense		Unnamed__4	CTCC
SsREM1.3c	597	6		Zea mays	cis-acting regulatory element involved in light responsiveness	G-box	CACGAC
SsREM1.3c	1226	6		Zea mays	cis-acting regulatory element involved in light responsiveness	G-box	CACGTC
SsREM1.3c	254	5	+	Zea mays		Unnamed__1	CGTGG
SsREM1.3c	335	7	-	Spinacia oleracea	part of a light responsive element	TCCC-motif	TCTCCCT
SsREM1.3c	568	7	+	Arabidopsis thaliana		Myc	TCTCTTA
SsREM1.3c	1669	7	-	Arabidopsis thaliana		Myc	TCTCTTA
SsREM1.3c	1308	7	-	Oryza sativa	gibberellin-responsive element	P-box	CCTTTTG
SsREM1.3c	843	9	+	Nicotiana glutinosa		WUN-motif	AAATTTCTT
SsREM1.3c	146	5	-	Arabidopsis thaliana		STRE	AGGGG
SsREM1.3c	259	5	+	Arabidopsis thaliana		STRE	AGGGG
SsREM1.3c	432	5	+	Arabidopsis thaliana		STRE	AGGGG
SsREM1.3c	609	5	+	Arabidopsis thaliana		STRE	AGGGG
SsREM1.3c	1836	5	-	Arabidopsis thaliana		STRE	AGGGG
SsREM1.3c	53	6		Hordeum vulgare	cis-acting element involved in low-temperature responsiveness	LTR	CCGAAA
SsREM1.3c	496	6	+	Zea mays		Unnamed__2	CCCCGG
SsREM1.3c	680	6	+	Arabidopsis thaliana		AT~TATA-box	TATATA
SsREM1.3c	703	6	+	Arabidopsis thaliana		AT~TATA-box	TATATA
SsREM1.3c	725	6	+	Arabidopsis thaliana		AT~TATA-box	TATATA
SsREM1.3c	759	6	+	Arabidopsis thaliana		AT~TATA-box	TATATA
SsREM1.3c	1786	6	-	Arabidopsis thaliana		AT~TATA-box	TATATA
SsREM1.3c	1820	6	+	Arabidopsis thaliana		Myb	TAACTG
SsREM1.3c	8	9		Hordeum vulgare	cis-acting element involved in the abscisic acid responsiveness	ABRE	GCAACGTGTC
SsREM1.3c	1227	5		Arabidopsis thaliana	cis-acting element involved in the abscisic acid responsiveness	ABRE	ACGTG
SsREM1.3c	1903	9		Triticum aestivum	cis-acting element involved in the abscisic acid responsiveness	ABRE	GACACGTGGC
SsREM1.3c	1225	5		Hordeum vulgare	cis-acting regulatory element involved in the MeJA-responsiveness	TGACG-motif	TGACG
SsREM1.3c	1089	6	-	Nicotiana tabacum		Myb-binding site	CAACAG
SsREM1.3c	1425	6	-	Nicotiana tabacum		Myb-binding site	CAACAG
SsREM1.3c	656	4	+	Arabidopsis thaliana	core promoter element around -30 of transcription start	TATA-box	TATA
SsREM1.3c	680	6	+	Arabidopsis thaliana	core promoter element around -30 of transcription start	TATA-box	TATATA
SsREM1.3c	681	6	+	Brassica napus	core promoter element around -30 of transcription start	TATA-box	ATATAT
SsREM1.3c	682	4	+	Arabidopsis thaliana	core promoter element around -30 of transcription start	TATA-box	TATA
SsREM1.3c	703	6	+	Arabidopsis thaliana	core promoter element around -30 of transcription start	TATA-box	TATATA
SsREM1.3c	704	6	+	Brassica napus	core promoter element around -30 of transcription start	TATA-box	ATATAT
SsREM1.3c	705	4	+	Arabidopsis thaliana	core promoter element around -30 of transcription start	TATA-box	TATA
SsREM1.3c	725	6	+	Arabidopsis thaliana	core promoter element around -30 of transcription start	TATA-box	TATATA
SsREM1.3c	726	6	+	Brassica napus	core promoter element around -30 of transcription start	TATA-box	ATATAT
SsREM1.3c	727	4	+	Arabidopsis thaliana	core promoter element around -30 of transcription start	TATA-box	TATA
SsREM1.3c	759	6	+	Arabidopsis thaliana	core promoter element around -30 of transcription start	TATA-box	TATATA
SsREM1.3c	760	6	+	Brassica napus	core promoter element around -30 of transcription start	TATA-box	ATATAT
SsREM1.3c	761	4	+	Arabidopsis thaliana	core promoter element around -30 of transcription start	TATA-box	TATA
SsREM1.3c	812	7	-	Pisum sativum	core promoter element around -30 of transcription start	TATA-box	TATAAAA
SsREM1.3c	813	6	-	Helianthus annuus	core promoter element around -30 of transcription start	TATA-box	TATAAA
SsREM1.3c	814	5	-	Arabidopsis thaliana	core promoter element around -30 of transcription start	TATA-box	TATAA
SsREM1.3c	815	4	+	Arabidopsis thaliana	core promoter element around -30 of transcription start	TATA-box	TATA
SsREM1.3c	1329	6	-	Brassica napus	core promoter element around -30 of transcription start	TATA-box	ATATAT
SsREM1.3c	1330	4	-	Arabidopsis thaliana	core promoter element around -30 of transcription start	TATA-box	TATA
SsREM1.3c	1584	4	-	Arabidopsis thaliana	core promoter element around -30 of transcription start	TATA-box	TATA
SsREM1.3c	1663	6	+	Brassica oleracea	core promoter element around -30 of transcription start	TATA-box	ATATAA
SsREM1.3c	1664	4	-	Arabidopsis thaliana	core promoter element around -30 of transcription start	TATA-box	TATA
SsREM1.3c	1708	4	-	Arabidopsis thaliana	core promoter element around -30 of transcription start	TATA-box	TATA
SsREM1.3c	1738	4	-	Arabidopsis thaliana	core promoter element around -30 of transcription start	TATA-box	TATA
SsREM1.3c	1786	6	-	Arabidopsis thaliana	core promoter element around -30 of transcription start	TATA-box	TATATA
SsREM1.3c	1787	6	-	Brassica napus	core promoter element around -30 of transcription start	TATA-box	ATATAT
SsREM1.3c	1788	4	-	Arabidopsis thaliana	core promoter element around -30 of transcription start	TATA-box	TATA
SsREM1.3c	1793	8	+	Oryza sativa		plant_AP-2-like	CGACCAGG
SsREM1.3c	656	9	-	Lycopersicon esculentum	cis-acting regulatory element involved in circadian control	circadian	CAAAGATATC
SsREM1.3c	589	8	-	Nicotiana glutinos		ERE	ATTTCATA
SsREM1.3c	1346	8	+	Nicotiana glutinos		ERE	ATTTCATA
SsREM1.3c	1359	8	+	Nicotiana glutinos		ERE	ATTTCATA
SsREM1.3c	636	6	+	Arabidopsis thaliana		W box	TTGACC
SsREM1.3c	289	6	-	Pisum sativum		WRE3	CCACCT
SsREM1.3c	351	6	-	Pisum sativum		WRE3	CCACCT
SsREM1.3c	1141	6	-	Pisum sativum		WRE3	CCACCT
SsREM1.3c	1521	6	+	Pisum sativum		WRE3	CCACCT
SsREM1.3c	1612	6	+	Pisum sativum		WRE3	CCACCT
SsREM1.3c	1761	6	+	Pisum sativum		WRE3	CCACCT
SsREM1.3c	1805	6	+	Pisum sativum		WRE3	CCACCT
SsREM1.3c	1759	7	+	Arabidopsis thaliana		box S	AGCCACC
SsREM1.3c	1859	7	+	Arabidopsis thaliana		box S	AGCCACC
SsREM1.3c	139	6	+	Zea mays	cis-acting regulatory element essential for the anaerobic induction	ARE	AAACCA
SsREM1.3c	1609	6	+	Zea mays	cis-acting regulatory element essential for the anaerobic induction	ARE	AAACCA
SsREM1.3c	1700	6	+	Zea mays	cis-acting regulatory element essential for the anaerobic induction	ARE	AAACCA
SsREM1.3c	190	6	+	Arabidopsis thaliana		MYB	CAACCA
SsREM1.3c	1089	6	-	Arabidopsis thaliana		MYB	CAACAG
SsREM1.3c	1425	6	-	Arabidopsis thaliana		MYB	CAACAG
SsREM1.3c	3	6	+	Oryza sativa	light responsive element	Sp1	GGGCGG
SsREM1.3c	1225	5		Hordeum vulgare	cis-acting regulatory element involved in the MeJA-responsiveness	CGTCA-motif	CGTCA
SsREM1.3c	1065	9	+	Avena sativa		AAGAA-motif	gGTAAAGAAA
SsREM1.3c	39	4		organism	short_function		motif_sequence
SsREM1.3c	220	4		organism	short_function		motif_sequence
SsREM1.3c	234	4		organism	short_function		motif_sequence
SsREM1.3c	318	4		organism	short_function		motif_sequence
SsREM1.3c	384	4		organism	short_function		motif_sequence
SsREM1.3c	574	4		organism	short_function		motif_sequence
SsREM1.3c	962	4		organism	short_function		motif_sequence
SsREM1.3c	1150	4		organism	short_function		motif_sequence
SsREM1.3c	1159	4		organism	short_function		motif_sequence
SsREM1.3c	1355	4		organism	short_function		motif_sequence
SsREM1.3c	1388	4		organism	short_function		motif_sequence
SsREM1.3c	1414	4		organism	short_function		motif_sequence
SsREM1.3c	1501	4		organism	short_function		motif_sequence
SsREM1.3c	1558	4		organism	short_function		motif_sequence
SsREM1.3c	1730	4		organism	short_function		motif_sequence
SsREM1.3c	1879	4		organism	short_function		motif_sequence
SsREM1.3c	365	6	+	Arabidopsis thaliana		MYC	CATGTG
SsREM1.3c	965	6	+	Arabidopsis thaliana		MYC	CATTTG
SsREM1.3c	18	4	-	Nicotiana glutinosa		CAAT-box	CAAT
SsREM1.3c	109	7	-	Petunia hybrida	common cis-acting element in promoter and enhancer regions	CAAT-box	TGCCAAC
SsREM1.3c	302	4	-	Nicotiana glutinosa		CAAT-box	CAAT
SsREM1.3c	407	4	-	Nicotiana glutinosa		CAAT-box	CAAT
SsREM1.3c	455	5	-	Arabidopsis thaliana	common cis-acting element in promoter and enhancer regions	CAAT-box	CCAAT
SsREM1.3c	601	7	+	Petunia hybrida	common cis-acting element in promoter and enhancer regions	CAAT-box	TGCCAAC
SsREM1.3c	685	4	-	Nicotiana glutinosa		CAAT-box	CAAT
SsREM1.3c	690	5	-	Pisum sativum	common cis-acting element in promoter and enhancer regions	CAAT-box	CAAAT
SsREM1.3c	708	4	-	Nicotiana glutinosa		CAAT-box	CAAT
SsREM1.3c	746	5	-	Pisum sativum	common cis-acting element in promoter and enhancer regions	CAAT-box	CAAAT
SsREM1.3c	764	4	-	Nicotiana glutinosa		CAAT-box	CAAT
SsREM1.3c	800	4	-	Nicotiana glutinosa		CAAT-box	CAAT
SsREM1.3c	822	5	-	Pisum sativum	common cis-acting element in promoter and enhancer regions	CAAT-box	CAAAT
SsREM1.3c	966	5	-	Pisum sativum	common cis-acting element in promoter and enhancer regions	CAAT-box	CAAAT
SsREM1.3c	975	5	+	Pisum sativum	common cis-acting element in promoter and enhancer regions	CAAT-box	CAAAT
SsREM1.3c	978	5	-	Pisum sativum	common cis-acting element in promoter and enhancer regions	CAAT-box	CAAAT
SsREM1.3c	1190	7	-	Petunia hybrida	common cis-acting element in promoter and enhancer regions	CAAT-box	TGCCAAC
SsREM1.3c	1286	5	+	Arabidopsis thaliana	common cis-acting element in promoter and enhancer regions	CAAT-box	CCAAT
SsREM1.3c	1287	4	+	Nicotiana glutinosa		CAAT-box	CAAT
SsREM1.3c	1292	5	+	Pisum sativum	common cis-acting element in promoter and enhancer regions	CAAT-box	CAAAT
SsREM1.3c	1383	4	-	Nicotiana glutinosa		CAAT-box	CAAT
SsREM1.3c	1412	4	+	Nicotiana glutinosa		CAAT-box	CAAT
SsREM1.3c	1569	4	+	Nicotiana glutinosa		CAAT-box	CAAT
SsREM1.3c	1769	5	-	Pisum sativum	common cis-acting element in promoter and enhancer regions	CAAT-box	CAAAT
SsREM1.3c	1942	4	-	Nicotiana glutinosa		CAAT-box	CAAT
SsREM1.3c	1225	5	+	Arabidopsis thaliana		as-1	TGACG
SsREM1.3c	818	6	+	Petroselinum crispum	part of a conserved DNA module involved in light responsiveness	Box 4	ATTAAT
SsREM1.3b	532	5	-	Arabidopsis thaliana		STRE	AGGGG
SsREM1.3b	4	7	-	Oryza sativa	gibberellin-responsive element	P-box	CCTTTTG
SsREM1.3b	365	7	-	Arabidopsis thaliana		Myc	TCTCTTA
SsREM1.3b	1758	9		Nicotiana tabacum	cis-acting element involved in salicylic acid responsiveness	TCA-element	CCATCTTTTT
SsREM1.3b	1673	7	+	Nicotiana tabacum	cis-acting regulatory element involved in auxin responsiveness	AuxRR-core	GGTCCAT
SsREM1.3b	784	5	-	Zea mays		Unnamed__1	CGTGG
SsREM1.3b	1717	5	+	Zea mays		Unnamed__1	CGTGG
SsREM1.3b	763	6		Zea mays	cis-acting regulatory element involved in light responsiveness	G-box	CACGAC
SsREM1.3b	1712	6		Zea mays	cis-acting regulatory element involved in light responsiveness	G-box	CACGTC
SsREM1.3b	1715	6		Zea mays	cis-acting regulatory element involved in light responsiveness	G-box	CACGAC
SsREM1.3b	1878	6		Zea mays	cis-acting regulatory element involved in light responsiveness	G-box	CACGTC
SsREM1.3b	1369	8	-	Oryza sativa		CARE	CAACTCCC
SsREM1.3b	1398	8	-	Oryza sativa		CARE	CAACTCCC
SsREM1.3b	135	4	+	Petroselinum hortense		Unnamed__4	CTCC
SsREM1.3b	530	4	+	Petroselinum hortense		Unnamed__4	CTCC
SsREM1.3b	535	4	+	Petroselinum hortense		Unnamed__4	CTCC
SsREM1.3b	577	4	+	Petroselinum hortense		Unnamed__4	CTCC
SsREM1.3b	645	4	-	Petroselinum hortense		Unnamed__4	CTCC
SsREM1.3b	648	4	-	Petroselinum hortense		Unnamed__4	CTCC
SsREM1.3b	705	4	-	Petroselinum hortense		Unnamed__4	CTCC
SsREM1.3b	708	4	-	Petroselinum hortense		Unnamed__4	CTCC
SsREM1.3b	723	4	-	Petroselinum hortense		Unnamed__4	CTCC
SsREM1.3b	729	4	-	Petroselinum hortense		Unnamed__4	CTCC
SsREM1.3b	753	4	-	Petroselinum hortense		Unnamed__4	CTCC
SsREM1.3b	885	4	+	Petroselinum hortense		Unnamed__4	CTCC
SsREM1.3b	983	4	-	Petroselinum hortense		Unnamed__4	CTCC
SsREM1.3b	1118	4	-	Petroselinum hortense		Unnamed__4	CTCC
SsREM1.3b	1233	4	+	Petroselinum hortense		Unnamed__4	CTCC
SsREM1.3b	1306	4	-	Petroselinum hortense		Unnamed__4	CTCC
SsREM1.3b	1309	4	-	Petroselinum hortense		Unnamed__4	CTCC
SsREM1.3b	1370	4	-	Petroselinum hortense		Unnamed__4	CTCC
SsREM1.3b	1399	4	-	Petroselinum hortense		Unnamed__4	CTCC
SsREM1.3b	1474	4	+	Petroselinum hortense		Unnamed__4	CTCC
SsREM1.3b	1567	4	+	Petroselinum hortense		Unnamed__4	CTCC
SsREM1.3b	1721	4	-	Petroselinum hortense		Unnamed__4	CTCC
SsREM1.3b	1745	4	-	Petroselinum hortense		Unnamed__4	CTCC
SsREM1.3b	1902	4	-	Petroselinum hortense		Unnamed__4	CTCC
SsREM1.3b	1911	4	-	Petroselinum hortense		Unnamed__4	CTCC
SsREM1.3b	1935	4	-	Petroselinum hortense		Unnamed__4	CTCC
SsREM1.3b	1977	4	-	Petroselinum hortense		Unnamed__4	CTCC
SsREM1.3b	1980	4	-	Petroselinum hortense		Unnamed__4	CTCC
SsREM1.3b	1087	10	-	Hordeum vulgare	part of a light responsive element	GTGGC-motif	CAGCGTGTGGC
SsREM1.3b	804	6	+	Arabidopsis thaliana		DRE core	GCCGAC
SsREM1.3b	121	6	-	Nicotiana tabacum		Myb-binding site	CAACAG
SsREM1.3b	828	6	-	Nicotiana tabacum		Myb-binding site	CAACAG
SsREM1.3b	1682	6	+	Nicotiana tabacum		Myb-binding site	CAACAG
SsREM1.3b	1712	5		Arabidopsis thaliana	cis-acting element involved in the abscisic acid responsiveness	ABRE	ACGTG
SsREM1.3b	1879	5		Arabidopsis thaliana	cis-acting element involved in the abscisic acid responsiveness	ABRE	ACGTG
SsREM1.3b	1875	8	+	Zea mays	cis-acting regulatory element involved in zein metabolism regulation	O2-site	GATGA(C/T)(A/G)TG(A/G)
SsREM1.3b	516	6	+	Arabidopsis thaliana		Myb	TAACTG
SsREM1.3b	1025	6	+	Arabidopsis thaliana		Myb	CAACTG
SsREM1.3b	1125	6	+	Arabidopsis thaliana		Myb	CAACTG
SsREM1.3b	1593	6	+	Arabidopsis thaliana		Myb	CAACTG
SsREM1.3b	1906	6	+	Arabidopsis thaliana		Myb	CAACTG
SsREM1.3b	1537	5		Hordeum vulgare	cis-acting regulatory element involved in the MeJA-responsiveness	TGACG-motif	TGACG
SsREM1.3b	1871	5		Hordeum vulgare	cis-acting regulatory element involved in the MeJA-responsiveness	TGACG-motif	TGACG
SsREM1.3b	1877	5		Hordeum vulgare	cis-acting regulatory element involved in the MeJA-responsiveness	TGACG-motif	TGACG
SsREM1.3b	1040	9	+	Petroselinum hortense		Unnamed__2	AACCTAACCT
SsREM1.3b	482	6	+	Arabidopsis thaliana		AT~TATA-box	TATATA
SsREM1.3b	780	6	-	Oryza sativa	light responsive element	Sp1	GGGCGG
SsREM1.3b	121	6	-	Arabidopsis thaliana		MYB	CAACAG
SsREM1.3b	828	6	-	Arabidopsis thaliana		MYB	CAACAG
SsREM1.3b	1039	6	+	Arabidopsis thaliana		MYB	CAACCA
SsREM1.3b	1138	6	+	Arabidopsis thaliana		MYB	TAACCA
SsREM1.3b	1605	6	+	Arabidopsis thaliana		MYB	CAACCA
SsREM1.3b	1682	6	+	Arabidopsis thaliana		MYB	CAACAG
SsREM1.3b	305	6	+	Zea mays	cis-acting regulatory element essential for the anaerobic induction	ARE	AAACCA
SsREM1.3b	396	6	+	Zea mays	cis-acting regulatory element essential for the anaerobic induction	ARE	AAACCA
SsREM1.3b	455	7	+	Arabidopsis thaliana		box S	AGCCACC
SsREM1.3b	555	7	+	Arabidopsis thaliana		box S	AGCCACC
SsREM1.3b	1802	7	+	Arabidopsis thaliana		box S	AGCCACC
SsREM1.3b	217	6	+	Pisum sativum		WRE3	CCACCT
SsREM1.3b	308	6	+	Pisum sativum		WRE3	CCACCT
SsREM1.3b	457	6	+	Pisum sativum		WRE3	CCACCT
SsREM1.3b	501	6	+	Pisum sativum		WRE3	CCACCT
SsREM1.3b	719	6	-	Pisum sativum		WRE3	CCACCT
SsREM1.3b	725	6	-	Pisum sativum		WRE3	CCACCT
SsREM1.3b	1787	6	-	Pisum sativum		WRE3	CCACCT
SsREM1.3b	1516	6	+	Arabidopsis thaliana	part of a light responsive element	TCT-motif	TCTTAC
SsREM1.3b	42	8	+	Nicotiana glutinos		ERE	ATTTCATA
SsREM1.3b	55	8	+	Nicotiana glutinos		ERE	ATTTCATA
SsREM1.3b	1138	6	+	Arabidopsis thaliana		MYB-like sequence	TAACCA
SsREM1.3b	917	9	-	Pisum sativum	part of a conserved DNA module involved in light responsiveness	ATCT-motif	AATCTAATCC
SsREM1.3b	1025	6		Arabidopsis thaliana	MYB binding site involved in drought-inducibility	MBS	CAACTG
SsREM1.3b	1125	6		Arabidopsis thaliana	MYB binding site involved in drought-inducibility	MBS	CAACTG
SsREM1.3b	1593	6		Arabidopsis thaliana	MYB binding site involved in drought-inducibility	MBS	CAACTG
SsREM1.3b	1906	6		Arabidopsis thaliana	MYB binding site involved in drought-inducibility	MBS	CAACTG
SsREM1.3b	489	8	+	Oryza sativa		plant_AP-2-like	CGACCAGG
SsREM1.3b	25	6	+	Brassica napus	core promoter element around -30 of transcription start	TATA-box	ATATAT
SsREM1.3b	26	4	+	Arabidopsis thaliana	core promoter element around -30 of transcription start	TATA-box	TATA
SsREM1.3b	278	6	-	Helianthus annuus	core promoter element around -30 of transcription start	TATA-box	TATACA
SsREM1.3b	280	4	+	Arabidopsis thaliana	core promoter element around -30 of transcription start	TATA-box	TATA
SsREM1.3b	359	6	+	Brassica oleracea	core promoter element around -30 of transcription start	TATA-box	ATATAA
SsREM1.3b	360	4	+	Arabidopsis thaliana	core promoter element around -30 of transcription start	TATA-box	TATA
SsREM1.3b	404	4	+	Arabidopsis thaliana	core promoter element around -30 of transcription start	TATA-box	TATA
SsREM1.3b	434	4	+	Arabidopsis thaliana	core promoter element around -30 of transcription start	TATA-box	TATA
SsREM1.3b	482	6	+	Arabidopsis thaliana	core promoter element around -30 of transcription start	TATA-box	TATATA
SsREM1.3b	483	6	+	Brassica napus	core promoter element around -30 of transcription start	TATA-box	ATATAT
SsREM1.3b	484	4	+	Arabidopsis thaliana	core promoter element around -30 of transcription start	TATA-box	TATA
SsREM1.3b	891	6	+	Brassica napus	core promoter element around -30 of transcription start	TATA-box	ATATAT
SsREM1.3b	892	4	+	Arabidopsis thaliana	core promoter element around -30 of transcription start	TATA-box	TATA
SsREM1.3b	1358	4	-	Arabidopsis thaliana	core promoter element around -30 of transcription start	TATA-box	TATA
SsREM1.3b	1512	4	-	Arabidopsis thaliana	core promoter element around -30 of transcription start	TATA-box	TATA
SsREM1.3b	1537	5	+	Arabidopsis thaliana		as-1	TGACG
SsREM1.3b	1871	5	+	Arabidopsis thaliana		as-1	TGACG
SsREM1.3b	1877	5	+	Arabidopsis thaliana		as-1	TGACG
SsREM1.3b	79	4	-	Nicotiana glutinosa		CAAT-box	CAAT
SsREM1.3b	265	4	+	Nicotiana glutinosa		CAAT-box	CAAT
SsREM1.3b	465	5	-	Pisum sativum	common cis-acting element in promoter and enhancer regions	CAAT-box	CAAAT
SsREM1.3b	638	4	-	Nicotiana glutinosa		CAAT-box	CAAT
SsREM1.3b	955	5	+	Pisum sativum	common cis-acting element in promoter and enhancer regions	CAAT-box	CAAAT
SsREM1.3b	1218	4	-	Nicotiana glutinosa		CAAT-box	CAAT
SsREM1.3b	1268	4	-	Nicotiana glutinosa		CAAT-box	CAAT
SsREM1.3b	1366	5	-	Arabidopsis thaliana	common cis-acting element in promoter and enhancer regions	CAAT-box	CCAAT
SsREM1.3b	1424	4	+	Nicotiana glutinosa		CAAT-box	CAAT
SsREM1.3b	1664	4	+	Nicotiana glutinosa		CAAT-box	CAAT
SsREM1.3b	1669	4	+	Nicotiana glutinosa		CAAT-box	CAAT
SsREM1.3b	1820	4	-	Nicotiana glutinosa		CAAT-box	CAAT
SsREM1.3b	1893	4	+	Nicotiana glutinosa		CAAT-box	CAAT
SsREM1.3b	1895	5	-	Arabidopsis thaliana	common cis-acting element in promoter and enhancer regions	CAAT-box	CCAAT
SsREM1.3b	955	6	-	Arabidopsis thaliana		MYC	CATTTG
SsREM1.3b	1893	6	-	Arabidopsis thaliana		MYC	CAATTG
SsREM1.3b	51	4		organism	short_function		motif_sequence
SsREM1.3b	84	4		organism	short_function		motif_sequence
SsREM1.3b	197	4		organism	short_function		motif_sequence
SsREM1.3b	254	4		organism	short_function		motif_sequence
SsREM1.3b	426	4		organism	short_function		motif_sequence
SsREM1.3b	575	4		organism	short_function		motif_sequence
SsREM1.3b	741	4		organism	short_function		motif_sequence
SsREM1.3b	983	4		organism	short_function		motif_sequence
SsREM1.3b	1053	4		organism	short_function		motif_sequence
SsREM1.3b	1264	4		organism	short_function		motif_sequence
SsREM1.3b	1279	4		organism	short_function		motif_sequence
SsREM1.3b	1309	4		organism	short_function		motif_sequence
SsREM1.3b	1466	4		organism	short_function		motif_sequence
SsREM1.3b	1737	4		organism	short_function		motif_sequence
SsREM1.3b	1832	4		organism	short_function		motif_sequence
SsREM1.3b	1854	4		organism	short_function		motif_sequence
SsREM1.3b	1980	4		organism	short_function		motif_sequence
SsREM1.3b	568	7	-	Avena sativa		AAGAA-motif	GAAAGAA
SsREM1.3b	1537	5		Hordeum vulgare	cis-acting regulatory element involved in the MeJA-responsiveness	CGTCA-motif	CGTCA
SsREM1.3b	1871	5		Hordeum vulgare	cis-acting regulatory element involved in the MeJA-responsiveness	CGTCA-motif	CGTCA
SsREM1.3b	1877	5		Hordeum vulgare	cis-acting regulatory element involved in the MeJA-responsiveness	CGTCA-motif	CGTCA
SsREM1.3d	709	6		Arabidopsis thaliana	MYB binding site involved in drought-inducibility	MBS	CAACTG
SsREM1.3d	29	4	+	Arabidopsis thaliana	core promoter element around -30 of transcription start	TATA-box	TATA
SsREM1.3d	299	4	+	Arabidopsis thaliana	core promoter element around -30 of transcription start	TATA-box	TATA
SsREM1.3d	452	6	+	Brassica oleracea	core promoter element around -30 of transcription start	TATA-box	ATATAA
SsREM1.3d	453	4	+	Arabidopsis thaliana	core promoter element around -30 of transcription start	TATA-box	TATA
SsREM1.3d	853	7	-	Oryza sativa	core promoter element around -30 of transcription start	TATA-box	TACAAAA
SsREM1.3d	894	4	+	Arabidopsis thaliana	core promoter element around -30 of transcription start	TATA-box	TATA
SsREM1.3d	938	7	-	Brassica juncea	core promoter element around -30 of transcription start	TATA-box	TATAAAT
SsREM1.3d	939	6	-	Helianthus annuus	core promoter element around -30 of transcription start	TATA-box	TATAAA
SsREM1.3d	940	5	-	Arabidopsis thaliana	core promoter element around -30 of transcription start	TATA-box	TATAA
SsREM1.3d	941	4	+	Arabidopsis thaliana	core promoter element around -30 of transcription start	TATA-box	TATA
SsREM1.3d	1059	6	+	Brassica oleracea	core promoter element around -30 of transcription start	TATA-box	ATATAA
SsREM1.3d	1060	4	-	Arabidopsis thaliana	core promoter element around -30 of transcription start	TATA-box	TATA
SsREM1.3d	1126	8	-	Arabidopsis thaliana	core promoter element around -30 of transcription start	TATA-box	TATTTAAA
SsREM1.3d	1187	4	-	Arabidopsis thaliana	core promoter element around -30 of transcription start	TATA-box	TATA
SsREM1.3d	1215	6	+	Brassica oleracea	core promoter element around -30 of transcription start	TATA-box	ATATAA
SsREM1.3d	1216	4	-	Arabidopsis thaliana	core promoter element around -30 of transcription start	TATA-box	TATA
SsREM1.3d	1389	7	-	Brassica juncea	core promoter element around -30 of transcription start	TATA-box	TATAAAT
SsREM1.3d	1390	9	+	Arabidopsis thaliana	core promoter element around -30 of transcription start	TATA-box	taTATAAAtc
SsREM1.3d	1391	5	-	Arabidopsis thaliana	core promoter element around -30 of transcription start	TATA-box	TATAA
SsREM1.3d	1392	4	-	Arabidopsis thaliana	core promoter element around -30 of transcription start	TATA-box	TATA
SsREM1.3d	1417	7	-	Pisum sativum	core promoter element around -30 of transcription start	TATA-box	TATAAAA
SsREM1.3d	1418	6	-	Helianthus annuus	core promoter element around -30 of transcription start	TATA-box	TATAAA
SsREM1.3d	1419	5	-	Arabidopsis thaliana	core promoter element around -30 of transcription start	TATA-box	TATAA
SsREM1.3d	1420	4	-	Arabidopsis thaliana	core promoter element around -30 of transcription start	TATA-box	TATA
SsREM1.3d	1708	6	+	Brassica napus	core promoter element around -30 of transcription start	TATA-box	ATTATA
SsREM1.3d	1709	5	-	Arabidopsis thaliana	core promoter element around -30 of transcription start	TATA-box	TATAA
SsREM1.3d	1710	4	-	Arabidopsis thaliana	core promoter element around -30 of transcription start	TATA-box	TATA
SsREM1.3d	1832	6	-	Brassica napus	core promoter element around -30 of transcription start	TATA-box	ATATAT
SsREM1.3d	1833	4	-	Arabidopsis thaliana	core promoter element around -30 of transcription start	TATA-box	TATA
SsREM1.3d	1846	4	-	Arabidopsis thaliana	core promoter element around -30 of transcription start	TATA-box	TATA
SsREM1.3d	1975	6	-	Brassica napus	core promoter element around -30 of transcription start	TATA-box	ATATAT
SsREM1.3d	1976	4	-	Arabidopsis thaliana	core promoter element around -30 of transcription start	TATA-box	TATA
SsREM1.3d	242	6	+	Arabidopsis thaliana		MYB-like sequence	TAACCA
SsREM1.3d	1565	6	-	Arabidopsis thaliana		MYB-like sequence	TAACCA
SsREM1.3d	1689	6	+	Arabidopsis thaliana		MYB-like sequence	TAACCA
SsREM1.3d	984	8	+	Nicotiana glutinos		ERE	ATTTTAAA
SsREM1.3d	1807	8	+	Nicotiana glutinos		ERE	ATTTTAAA
SsREM1.3d	1955	8	+	Nicotiana glutinos		ERE	ATTTTAAA
SsREM1.3d	117	6	+	Hordeum vulgare	MYBHv1 binding site	CCAAT-box	CAACGG
SsREM1.3d	1549	6	-	Arabidopsis thaliana	part of a light responsive element	TCT-motif	TCTTAC
SsREM1.3d	516	6	+	Arabidopsis thaliana		W box	TTGACC
SsREM1.3d	947	6	-	Arabidopsis thaliana		W box	TTGACC
SsREM1.3d	1375	6	+	Arabidopsis thaliana		W box	TTGACC
SsREM1.3d	371	9	-	Nicotiana tabacum	cis-acting element involved in defense and stress responsiveness	TC-rich repeats	GTTTTCTTAC
SsREM1.3d	1549	9	-	Nicotiana tabacum	cis-acting element involved in defense and stress responsiveness	TC-rich repeats	GTTTTCTTAC
SsREM1.3d	1567	9	-	Nicotiana tabacum	cis-acting element involved in defense and stress responsiveness	TC-rich repeats	ATTCTCTAAC
SsREM1.3d	242	6	+	Arabidopsis thaliana		MYB	TAACCA
SsREM1.3d	1565	6	-	Arabidopsis thaliana		MYB	TAACCA
SsREM1.3d	1689	6	+	Arabidopsis thaliana		MYB	TAACCA
SsREM1.3d	705	6	+	Zea mays	cis-acting regulatory element essential for the anaerobic induction	ARE	AAACCA
SsREM1.3d	1721	6	-	Zea mays	cis-acting regulatory element essential for the anaerobic induction	ARE	AAACCA
SsREM1.3d	1850	6	-	Zea mays	cis-acting regulatory element essential for the anaerobic induction	ARE	AAACCA
SsREM1.3d	577	6	+	Oryza sativa	light responsive element	Sp1	GGGCGG
SsREM1.3d	89	4		organism	short_function		motif_sequence
SsREM1.3d	136	4		organism	short_function		motif_sequence
SsREM1.3d	257	4		organism	short_function		motif_sequence
SsREM1.3d	269	4		organism	short_function		motif_sequence
SsREM1.3d	485	4		organism	short_function		motif_sequence
SsREM1.3d	680	4		organism	short_function		motif_sequence
SsREM1.3d	685	4		organism	short_function		motif_sequence
SsREM1.3d	690	4		organism	short_function		motif_sequence
SsREM1.3d	1241	4		organism	short_function		motif_sequence
SsREM1.3d	1773	4		organism	short_function		motif_sequence
SsREM1.3d	1872	4		organism	short_function		motif_sequence
SsREM1.3d	1900	4		organism	short_function		motif_sequence
SsREM1.3d	367	7	+	Avena sativa		AAGAA-motif	GAAAGAA
SsREM1.3d	371	7	+	Avena sativa		AAGAA-motif	GAAAGAA
SsREM1.3d	513	6	+	Arabidopsis thaliana		MYC	CATTTG
SsREM1.3d	958	6	+	Arabidopsis thaliana		MYC	CATGTG
SsREM1.3d	1114	6	+	Arabidopsis thaliana		MYC	CATGTG
SsREM1.3d	1197	6	-	Arabidopsis thaliana		MYC	CATTTG
SsREM1.3d	1270	6	+	Arabidopsis thaliana		MYC	CATTTG
SsREM1.3d	1520	6	-	Arabidopsis thaliana		MYC	CATGTG
SsREM1.3d	1780	6	+	Arabidopsis thaliana		MYC	CATGTG
SsREM1.3d	1856	6	-	Arabidopsis thaliana		MYC	CATTTG
SsREM1.3d	1929	6	+	Arabidopsis thaliana		MYC	CATGTG
SsREM1.3d	222	4	-	Nicotiana glutinosa		CAAT-box	CAAT
SsREM1.3d	278	5	+	Pisum sativum	common cis-acting element in promoter and enhancer regions	CAAT-box	CAAAT
SsREM1.3d	312	4	-	Nicotiana glutinosa		CAAT-box	CAAT
SsREM1.3d	318	5	-	Arabidopsis thaliana	common cis-acting element in promoter and enhancer regions	CAAT-box	CCAAT
SsREM1.3d	381	5	+	Arabidopsis thaliana	common cis-acting element in promoter and enhancer regions	CAAT-box	CCAAT
SsREM1.3d	382	4	+	Nicotiana glutinosa		CAAT-box	CAAT
SsREM1.3d	461	4	+	Nicotiana glutinosa		CAAT-box	CAAT
SsREM1.3d	506	4	+	Nicotiana glutinosa		CAAT-box	CAAT
SsREM1.3d	514	5	-	Pisum sativum	common cis-acting element in promoter and enhancer regions	CAAT-box	CAAAT
SsREM1.3d	655	4	+	Nicotiana glutinosa		CAAT-box	CAAT
SsREM1.3d	695	7	-	Petunia hybrida	common cis-acting element in promoter and enhancer regions	CAAT-box	TGCCAAC
SsREM1.3d	782	5	+	Pisum sativum	common cis-acting element in promoter and enhancer regions	CAAT-box	CAAAT
SsREM1.3d	935	5	+	Pisum sativum	common cis-acting element in promoter and enhancer regions	CAAT-box	CAAAT
SsREM1.3d	944	5	-	Arabidopsis thaliana	common cis-acting element in promoter and enhancer regions	CAAT-box	CCAAT
SsREM1.3d	976	4	+	Nicotiana glutinosa		CAAT-box	CAAT
SsREM1.3d	981	5	+	Pisum sativum	common cis-acting element in promoter and enhancer regions	CAAT-box	CAAAT
SsREM1.3d	995	5	+	Pisum sativum	common cis-acting element in promoter and enhancer regions	CAAT-box	CAAAT
SsREM1.3d	1057	4	+	Nicotiana glutinosa		CAAT-box	CAAT
SsREM1.3d	1141	5	-	Pisum sativum	common cis-acting element in promoter and enhancer regions	CAAT-box	CAAAT
SsREM1.3d	1197	5	+	Pisum sativum	common cis-acting element in promoter and enhancer regions	CAAT-box	CAAAT
SsREM1.3d	1271	5	-	Pisum sativum	common cis-acting element in promoter and enhancer regions	CAAT-box	CAAAT
SsREM1.3d	1293	4	-	Nicotiana glutinosa		CAAT-box	CAAT
SsREM1.3d	1304	4	-	Nicotiana glutinosa		CAAT-box	CAAT
SsREM1.3d	1347	5	-	Pisum sativum	common cis-acting element in promoter and enhancer regions	CAAT-box	CAAAT
SsREM1.3d	1374	4	-	Nicotiana glutinosa		CAAT-box	CAAT
SsREM1.3d	1423	4	-	Nicotiana glutinosa		CAAT-box	CAAT
SsREM1.3d	1499	4	-	Nicotiana glutinosa		CAAT-box	CAAT
SsREM1.3d	1504	4	-	Nicotiana glutinosa		CAAT-box	CAAT
SsREM1.3d	1558	4	+	Nicotiana glutinosa		CAAT-box	CAAT
SsREM1.3d	1758	5	+	Pisum sativum	common cis-acting element in promoter and enhancer regions	CAAT-box	CAAAT
SsREM1.3d	1764	4	-	Nicotiana glutinosa		CAAT-box	CAAT
SsREM1.3d	1830	4	+	Nicotiana glutinosa		CAAT-box	CAAT
SsREM1.3d	1836	4	-	Nicotiana glutinosa		CAAT-box	CAAT
SsREM1.3d	1856	5	+	Pisum sativum	common cis-acting element in promoter and enhancer regions	CAAT-box	CAAAT
SsREM1.3d	1896	4	+	Nicotiana glutinosa		CAAT-box	CAAT
SsREM1.3d	1940	5	-	Pisum sativum	common cis-acting element in promoter and enhancer regions	CAAT-box	CAAAT
SsREM1.3d	1947	4	+	Nicotiana glutinosa		CAAT-box	CAAT
SsREM1.3d	1952	5	+	Pisum sativum	common cis-acting element in promoter and enhancer regions	CAAT-box	CAAAT
SsREM1.3d	1966	4	+	Nicotiana glutinosa		CAAT-box	CAAT
SsREM1.3d	354	6	+	Petroselinum crispum	part of a conserved DNA module involved in light responsiveness	Box 4	ATTAAT
SsREM1.3d	443	6	+	Petroselinum crispum	part of a conserved DNA module involved in light responsiveness	Box 4	ATTAAT
SsREM1.3d	327	8	+	Zea mays		dOCT	CACGGATC
SsREM1.3d	5	4	+	Petroselinum hortense		Unnamed__4	CTCC
SsREM1.3d	8	4	+	Petroselinum hortense		Unnamed__4	CTCC
SsREM1.3d	530	4	-	Petroselinum hortense		Unnamed__4	CTCC
SsREM1.3d	685	4	-	Petroselinum hortense		Unnamed__4	CTCC
SsREM1.3d	690	4	-	Petroselinum hortense		Unnamed__4	CTCC
SsREM1.3d	870	4	+	Petroselinum hortense		Unnamed__4	CTCC
SsREM1.3d	905	4	+	Petroselinum hortense		Unnamed__4	CTCC
SsREM1.3d	117	6	-	Arabidopsis thaliana		MYB recognition site	CCGTTG
SsREM1.3d	869	7	+	Spinacia oleracea	part of a light responsive element	TCCC-motif	TCTCCCT
SsREM1.3d	1818	9		Nicotiana tabacum	cis-acting element involved in salicylic acid responsiveness	TCA-element	CCATCTTTTT
SsREM1.3d	1266	9.5	-	Arabidopsis thaliana	part of a light responsive element	Gap-box	CAAATGAA(A/G)A
SsREM1.3d	1856	9.5	+	Arabidopsis thaliana	part of a light responsive element	Gap-box	CAAATGAA(A/G)A
SsREM1.3d	574	5	+	Arabidopsis thaliana		STRE	AGGGG
SsREM1.3d	240	7	-	Avena sativa	light responsive element	GT1-motif	GGTTAAT
SsREM1.3d	241	6	-	Arabidopsis thaliana	light responsive element	GT1-motif	GGTTAA
SsREM1.3d	709	6	+	Arabidopsis thaliana		Myb	CAACTG
SsREM0.1a	110	8	+	Arabidopsis thaliana	core promoter element around -30 of transcription start	TATA-box	TATTTAAA
SsREM0.1a	112	8	-	Arabidopsis thaliana	core promoter element around -30 of transcription start	TATA-box	TATTTAAA
SsREM0.1a	609	9	-	Arabidopsis thaliana	core promoter element around -30 of transcription start	TATA-box	ccTATAAAaa
SsREM0.1a	870	8	-	Zea mays	core promoter element around -30 of transcription start	TATA-box	TATAAGAA
SsREM0.1a	873	5	-	Arabidopsis thaliana	core promoter element around -30 of transcription start	TATA-box	TATAA
SsREM0.1a	874	4	+	Arabidopsis thaliana	core promoter element around -30 of transcription start	TATA-box	TATA
SsREM0.1a	1881	6		Zea mays	enhancer-like element involved in anoxic specific inducibility	GC-motif	CCCCCG
SsREM0.1a	185	9	+	Lycopersicon esculentum	cis-acting regulatory element involved in circadian control	circadian	CAAAGATATC
SsREM0.1a	785	6	-	Arabidopsis thaliana		MYB-like sequence	TAACCA
SsREM0.1a	796	8	+	Arabidopsis thaliana	part of a module for light response	AE-box	AGAAACTT
SsREM0.1a	1931	6	+	Hordeum vulgare	MYBHv1 binding site	CCAAT-box	CAACGG
SsREM0.1a	1238	6	+	Arabidopsis thaliana	part of a light responsive element	TCT-motif	TCTTAC
SsREM0.1a	1218	6	+	Arabidopsis thaliana		W box	TTGACC
SsREM0.1a	1364	6	+	Arabidopsis thaliana		W box	TTGACC
SsREM0.1a	598	6	+	Pisum sativum		WRE3	CCACCT
SsREM0.1a	1777	6	-	Pisum sativum		WRE3	CCACCT
SsREM0.1a	596	7	+	Arabidopsis thaliana		box S	AGCCACC
SsREM0.1a	514	6	-	Arabidopsis thaliana		MYB	CAACCA
SsREM0.1a	785	6	-	Arabidopsis thaliana		MYB	TAACCA
SsREM0.1a	899	6	-	Arabidopsis thaliana		MYB	CAACAG
SsREM0.1a	1375	6	+	Arabidopsis thaliana		MYB	CAACCA
SsREM0.1a	1888	6	-	Arabidopsis thaliana		MYB	CAACAG
SsREM0.1a	1878	6	-	Oryza sativa	light responsive element	Sp1	GGGCGG
SsREM0.1a	223	6	-	Zea mays	cis-acting regulatory element essential for the anaerobic induction	ARE	AAACCA
SsREM0.1a	1405	5		Hordeum vulgare	cis-acting regulatory element involved in the MeJA-responsiveness	CGTCA-motif	CGTCA
SsREM0.1a	1668	5		Hordeum vulgare	cis-acting regulatory element involved in the MeJA-responsiveness	CGTCA-motif	CGTCA
SsREM0.1a	213	9	-	Avena sativa		AAGAA-motif	gGTAAAGAAA
SsREM0.1a	1119	7	+	Avena sativa		AAGAA-motif	GAAAGAA
SsREM0.1a	1	4		organism	short_function		motif_sequence
SsREM0.1a	32	4		organism	short_function		motif_sequence
SsREM0.1a	262	4		organism	short_function		motif_sequence
SsREM0.1a	290	4		organism	short_function		motif_sequence
SsREM0.1a	321	4		organism	short_function		motif_sequence
SsREM0.1a	377	4		organism	short_function		motif_sequence
SsREM0.1a	488	4		organism	short_function		motif_sequence
SsREM0.1a	495	4		organism	short_function		motif_sequence
SsREM0.1a	776	4		organism	short_function		motif_sequence
SsREM0.1a	867	4		organism	short_function		motif_sequence
SsREM0.1a	885	4		organism	short_function		motif_sequence
SsREM0.1a	966	4		organism	short_function		motif_sequence
SsREM0.1a	1186	4		organism	short_function		motif_sequence
SsREM0.1a	1202	4		organism	short_function		motif_sequence
SsREM0.1a	1233	4		organism	short_function		motif_sequence
SsREM0.1a	1536	4		organism	short_function		motif_sequence
SsREM0.1a	1570	4		organism	short_function		motif_sequence
SsREM0.1a	1616	4		organism	short_function		motif_sequence
SsREM0.1a	1757	4		organism	short_function		motif_sequence
SsREM0.1a	1773	4		organism	short_function		motif_sequence
SsREM0.1a	1798	4		organism	short_function		motif_sequence
SsREM0.1a	1970	4		organism	short_function		motif_sequence
SsREM0.1a	1976	4		organism	short_function		motif_sequence
SsREM0.1a	1617	6	-	Arabidopsis thaliana		MYC	CATGTG
SsREM0.1a	1887	7	+	Brassica oleracea	gibberellin-responsive element	GARE-motif	TCTGTTG
SsREM0.1a	1744	6		Pisum sativum	cis-acting regulatory element involved in light responsiveness	G-Box	CACGTT
SsREM0.1a	157	4	-	Nicotiana glutinosa		CAAT-box	CAAT
SsREM0.1a	177	4	-	Nicotiana glutinosa		CAAT-box	CAAT
SsREM0.1a	319	4	+	Nicotiana glutinosa		CAAT-box	CAAT
SsREM0.1a	372	5	+	Pisum sativum	common cis-acting element in promoter and enhancer regions	CAAT-box	CAAAT
SsREM0.1a	558	5	+	Pisum sativum	common cis-acting element in promoter and enhancer regions	CAAT-box	CAAAT
SsREM0.1a	575	5	-	Arabidopsis thaliana	common cis-acting element in promoter and enhancer regions	CAAT-box	CCAAT
SsREM0.1a	666	5	-	Pisum sativum	common cis-acting element in promoter and enhancer regions	CAAT-box	CAAAT
SsREM0.1a	717	5	-	Pisum sativum	common cis-acting element in promoter and enhancer regions	CAAT-box	CAAAT
SsREM0.1a	733	5	-	Arabidopsis thaliana	common cis-acting element in promoter and enhancer regions	CAAT-box	CCAAT
SsREM0.1a	754	5	+	Arabidopsis thaliana	common cis-acting element in promoter and enhancer regions	CAAT-box	CCAAT
SsREM0.1a	755	4	+	Nicotiana glutinosa		CAAT-box	CAAT
SsREM0.1a	783	5	-	Arabidopsis thaliana	common cis-acting element in promoter and enhancer regions	CAAT-box	CCAAT
SsREM0.1a	811	5	-	Arabidopsis thaliana	common cis-acting element in promoter and enhancer regions	CAAT-box	CCAAT
SsREM0.1a	1044	5	+	Arabidopsis thaliana	common cis-acting element in promoter and enhancer regions	CAAT-box	CCAAT
SsREM0.1a	1045	4	+	Nicotiana glutinosa		CAAT-box	CAAT
SsREM0.1a	1103	7	-	Petunia hybrida	common cis-acting element in promoter and enhancer regions	CAAT-box	TGCCAAC
SsREM0.1a	1217	4	-	Nicotiana glutinosa		CAAT-box	CAAT
SsREM0.1a	1443	4	+	Nicotiana glutinosa		CAAT-box	CAAT
SsREM0.1a	1505	5	-	Pisum sativum	common cis-acting element in promoter and enhancer regions	CAAT-box	CAAAT
SsREM0.1a	1552	4	-	Nicotiana glutinosa		CAAT-box	CAAT
SsREM0.1a	1641	5	-	Pisum sativum	common cis-acting element in promoter and enhancer regions	CAAT-box	CAAAT
SsREM0.1a	1722	4	-	Nicotiana glutinosa		CAAT-box	CAAT
SsREM0.1a	1820	5	+	Arabidopsis thaliana	common cis-acting element in promoter and enhancer regions	CAAT-box	CCAAT
SsREM0.1a	1821	4	+	Nicotiana glutinosa		CAAT-box	CAAT
SsREM0.1a	1405	5	-	Arabidopsis thaliana		as-1	TGACG
SsREM0.1a	1668	5	+	Arabidopsis thaliana		as-1	TGACG
SsREM0.1a	12	4	+	Petroselinum hortense		Unnamed__4	CTCC
SsREM0.1a	98	4	+	Petroselinum hortense		Unnamed__4	CTCC
SsREM0.1a	282	4	-	Petroselinum hortense		Unnamed__4	CTCC
SsREM0.1a	497	4	+	Petroselinum hortense		Unnamed__4	CTCC
SsREM0.1a	736	4	-	Petroselinum hortense		Unnamed__4	CTCC
SsREM0.1a	746	4	-	Petroselinum hortense		Unnamed__4	CTCC
SsREM0.1a	885	4	-	Petroselinum hortense		Unnamed__4	CTCC
SsREM0.1a	960	4	-	Petroselinum hortense		Unnamed__4	CTCC
SsREM0.1a	968	4	+	Petroselinum hortense		Unnamed__4	CTCC
SsREM0.1a	1020	4	+	Petroselinum hortense		Unnamed__4	CTCC
SsREM0.1a	1042	4	+	Petroselinum hortense		Unnamed__4	CTCC
SsREM0.1a	1172	4	+	Petroselinum hortense		Unnamed__4	CTCC
SsREM0.1a	1516	4	-	Petroselinum hortense		Unnamed__4	CTCC
SsREM0.1a	1830	4	-	Petroselinum hortense		Unnamed__4	CTCC
SsREM0.1a	1976	4	-	Petroselinum hortense		Unnamed__4	CTCC
SsREM0.1a	1986	4	-	Petroselinum hortense		Unnamed__4	CTCC
SsREM0.1a	1593	9	+	Avena sativa		CTAG-motif	ACTAGCAGAA
SsREM0.1a	1931	6	-	Arabidopsis thaliana		MYB recognition site	CCGTTG
SsREM0.1a	1378	5	-	Zea mays		Unnamed__1	CGTGG
SsREM0.1a	1813	5	-	Zea mays		Unnamed__1	CGTGG
SsREM0.1a	1403	6		Zea mays	cis-acting regulatory element involved in light responsiveness	G-box	CACGTC
SsREM0.1a	1974	7	-	Spinacia oleracea	part of a light responsive element	TCCC-motif	TCTCCCT
SsREM0.1a	539	9		Brassica oleracea	cis-acting element involved in salicylic acid responsiveness	TCA-element	TCAGAAGAGG
SsREM0.1a	1783	7	+	Nicotiana tabacum	cis-acting regulatory element involved in auxin responsiveness	AuxRR-core	GGTCCAT
SsREM0.1a	1141	7	-	Oryza sativa	gibberellin-responsive element	P-box	CCTTTTG
SsREM0.1a	1395	7	-	Oryza sativa	gibberellin-responsive element	P-box	CCTTTTG
SsREM0.1a	539	5	-	Arabidopsis thaliana		STRE	AGGGG
SsREM0.1a	1004	9	+	Solanum tuberosum	part of a light responsive element	GATA-motif	AAGGATAAGG
SsREM0.1a	1446	6		Hordeum vulgare	cis-acting element involved in low-temperature responsiveness	LTR	CCGAAA
SsREM0.1a	1405	5		Hordeum vulgare	cis-acting regulatory element involved in the MeJA-responsiveness	TGACG-motif	TGACG
SsREM0.1a	1668	5		Hordeum vulgare	cis-acting regulatory element involved in the MeJA-responsiveness	TGACG-motif	TGACG
SsREM0.1a	1403	5		Arabidopsis thaliana	cis-acting element involved in the abscisic acid responsiveness	ABRE	ACGTG
SsREM0.1a	1523	7		Arabidopsis thaliana	cis-acting element involved in the abscisic acid responsiveness	ABRE	TACGGTC
SsREM0.1a	1745	5		Arabidopsis thaliana	cis-acting element involved in the abscisic acid responsiveness	ABRE	ACGTG
SsREM0.1a	1489	6	+	Arabidopsis thaliana		Myb	TAACTG
SsREM0.1a	1626	6	+	Arabidopsis thaliana		Myb	TAACTG
SsREM0.1a	899	6	-	Nicotiana tabacum		Myb-binding site	CAACAG
SsREM0.1a	1888	6	-	Nicotiana tabacum		Myb-binding site	CAACAG
SsREM0.1a	1062	6		Arabidopsis thaliana	cis-acting regulatory element related to meristem expression	CAT-box	GCCACT
SsREM0.1b	1558	6	+	Hordeum vulgare	MYBHv1 binding site	CCAAT-box	CAACGG
SsREM0.1b	22	6	+	Arabidopsis thaliana		MYB	CAACCA
SsREM0.1b	91	6	-	Arabidopsis thaliana		MYB	TAACCA
SsREM0.1b	181	6	-	Arabidopsis thaliana		MYB	CAACCA
SsREM0.1b	690	6	+	Arabidopsis thaliana		MYB	CAACCA
SsREM0.1b	855	6	+	Oryza sativa	light responsive element	Sp1	GGGCGG
SsREM0.1b	1756	6	-	Oryza sativa	light responsive element	Sp1	GGGCGG
SsREM0.1b	1906	6	-	Oryza sativa	light responsive element	Sp1	GGGCGG
SsREM0.1b	1933	6	+	Oryza sativa	light responsive element	Sp1	GGGCGG
SsREM0.1b	126	5	-	Arabidopsis thaliana	core promoter element around -30 of transcription start	TATA-box	TATAA
SsREM0.1b	127	4	+	Arabidopsis thaliana	core promoter element around -30 of transcription start	TATA-box	TATA
SsREM0.1b	700	4	+	Arabidopsis thaliana	core promoter element around -30 of transcription start	TATA-box	TATA
SsREM0.1b	969	6	+	Brassica oleracea	core promoter element around -30 of transcription start	TATA-box	ATATAA
SsREM0.1b	970	4	+	Arabidopsis thaliana	core promoter element around -30 of transcription start	TATA-box	TATA
SsREM0.1b	1007	7	-	Brassica juncea	core promoter element around -30 of transcription start	TATA-box	TATAAAT
SsREM0.1b	1008	6	-	Helianthus annuus	core promoter element around -30 of transcription start	TATA-box	TATAAA
SsREM0.1b	1009	5	-	Arabidopsis thaliana	core promoter element around -30 of transcription start	TATA-box	TATAA
SsREM0.1b	1010	4	-	Arabidopsis thaliana	core promoter element around -30 of transcription start	TATA-box	TATA
SsREM0.1b	1033	6	-	Brassica napus	core promoter element around -30 of transcription start	TATA-box	ATATAT
SsREM0.1b	1034	6	-	Arabidopsis thaliana	core promoter element around -30 of transcription start	TATA-box	TATATA
SsREM0.1b	1035	6	-	Brassica napus	core promoter element around -30 of transcription start	TATA-box	ATATAT
SsREM0.1b	1036	6	-	Arabidopsis thaliana	core promoter element around -30 of transcription start	TATA-box	TATATA
SsREM0.1b	1037	6	-	Brassica napus	core promoter element around -30 of transcription start	TATA-box	ATATAT
SsREM0.1b	1038	6	-	Arabidopsis thaliana	core promoter element around -30 of transcription start	TATA-box	TATATA
SsREM0.1b	1039	6	-	Brassica napus	core promoter element around -30 of transcription start	TATA-box	ATATAT
SsREM0.1b	1040	4	-	Arabidopsis thaliana	core promoter element around -30 of transcription start	TATA-box	TATA
SsREM0.1b	1055	6	-	Helianthus annuus	core promoter element around -30 of transcription start	TATA-box	TATACA
SsREM0.1b	1057	4	-	Arabidopsis thaliana	core promoter element around -30 of transcription start	TATA-box	TATA
SsREM0.1b	1078	6	-	Arabidopsis thaliana	core promoter element around -30 of transcription start	TATA-box	TATATA
SsREM0.1b	1079	6	-	Brassica napus	core promoter element around -30 of transcription start	TATA-box	ATATAT
SsREM0.1b	1080	4	-	Arabidopsis thaliana	core promoter element around -30 of transcription start	TATA-box	TATA
SsREM0.1b	1287	4	-	Arabidopsis thaliana	core promoter element around -30 of transcription start	TATA-box	TATA
SsREM0.1b	1772	6		Zea mays	enhancer-like element involved in anoxic specific inducibility	GC-motif	CCCCCG
SsREM0.1b	1910	6		Zea mays	enhancer-like element involved in anoxic specific inducibility	GC-motif	CCCCCG
SsREM0.1b	1917	6		Zea mays	enhancer-like element involved in anoxic specific inducibility	GC-motif	CCCCCG
SsREM0.1b	1936	6		Zea mays	enhancer-like element involved in anoxic specific inducibility	GC-motif	CCCCCG
SsREM0.1b	91	6	-	Arabidopsis thaliana		MYB-like sequence	TAACCA
SsREM0.1b	1042	8	-	Nicotiana glutinos		ERE	ATTTCATA
SsREM0.1b	1487	8	+	Arabidopsis thaliana	part of a module for light response	AE-box	AGAAACAA
SsREM0.1b	825	7	+	Petroselinum crispum	MYB binding site involved in light responsiveness	MRE	AACCTAA
SsREM0.1b	26	5	+	Pisum sativum	common cis-acting element in promoter and enhancer regions	CAAT-box	CAAAT
SsREM0.1b	29	5	-	Pisum sativum	common cis-acting element in promoter and enhancer regions	CAAT-box	CAAAT
SsREM0.1b	120	5	-	Pisum sativum	common cis-acting element in promoter and enhancer regions	CAAT-box	CAAAT
SsREM0.1b	204	4	-	Nicotiana glutinosa		CAAT-box	CAAT
SsREM0.1b	341	4	-	Nicotiana glutinosa		CAAT-box	CAAT
SsREM0.1b	403	4	-	Nicotiana glutinosa		CAAT-box	CAAT
SsREM0.1b	489	5	-	Arabidopsis thaliana	common cis-acting element in promoter and enhancer regions	CAAT-box	CCAAT
SsREM0.1b	712	5	-	Pisum sativum	common cis-acting element in promoter and enhancer regions	CAAT-box	CAAAT
SsREM0.1b	908	4	+	Nicotiana glutinosa		CAAT-box	CAAT
SsREM0.1b	922	5	+	Pisum sativum	common cis-acting element in promoter and enhancer regions	CAAT-box	CAAAT
SsREM0.1b	936	5	-	Pisum sativum	common cis-acting element in promoter and enhancer regions	CAAT-box	CAAAT
SsREM0.1b	982	5	+	Arabidopsis thaliana	common cis-acting element in promoter and enhancer regions	CAAT-box	CCAAT
SsREM0.1b	983	4	+	Nicotiana glutinosa		CAAT-box	CAAT
SsREM0.1b	1005	4	+	Nicotiana glutinosa		CAAT-box	CAAT
SsREM0.1b	1069	5	-	Pisum sativum	common cis-acting element in promoter and enhancer regions	CAAT-box	CAAAT
SsREM0.1b	1194	5	-	Pisum sativum	common cis-acting element in promoter and enhancer regions	CAAT-box	CAAAT
SsREM0.1b	1200	5	+	Pisum sativum	common cis-acting element in promoter and enhancer regions	CAAT-box	CAAAT
SsREM0.1b	1210	5	+	Arabidopsis thaliana	common cis-acting element in promoter and enhancer regions	CAAT-box	CCAAT
SsREM0.1b	1211	4	+	Nicotiana glutinosa		CAAT-box	CAAT
SsREM0.1b	1254	5	+	Arabidopsis thaliana	common cis-acting element in promoter and enhancer regions	CAAT-box	CCAAT
SsREM0.1b	1255	4	+	Nicotiana glutinosa		CAAT-box	CAAT
SsREM0.1b	1318	4	-	Nicotiana glutinosa		CAAT-box	CAAT
SsREM0.1b	1500	4	+	Nicotiana glutinosa		CAAT-box	CAAT
SsREM0.1b	1593	4	-	Nicotiana glutinosa		CAAT-box	CAAT
SsREM0.1b	1620	4	+	Nicotiana glutinosa		CAAT-box	CAAT
SsREM0.1b	1625	5	+	Pisum sativum	common cis-acting element in promoter and enhancer regions	CAAT-box	CAAAT
SsREM0.1b	1809	5	+	Pisum sativum	common cis-acting element in promoter and enhancer regions	CAAT-box	CAAAT
SsREM0.1b	1894	5	+	Pisum sativum	common cis-acting element in promoter and enhancer regions	CAAT-box	CAAAT
SsREM0.1b	147	5	+	Arabidopsis thaliana		as-1	TGACG
SsREM0.1b	435	5	+	Arabidopsis thaliana		as-1	TGACG
SsREM0.1b	1788	5	-	Arabidopsis thaliana		as-1	TGACG
SsREM0.1b	1581	8	+	Arabidopsis thaliana		JERE	AGACCGCC
SsREM0.1b	736	6	+	Petroselinum crispum	part of a conserved DNA module involved in light responsiveness	Box 4	ATTAAT
SsREM0.1b	1029	6	-	Petroselinum crispum	part of a conserved DNA module involved in light responsiveness	Box 4	ATTAAT
SsREM0.1b	147	5		Hordeum vulgare	cis-acting regulatory element involved in the MeJA-responsiveness	CGTCA-motif	CGTCA
SsREM0.1b	435	5		Hordeum vulgare	cis-acting regulatory element involved in the MeJA-responsiveness	CGTCA-motif	CGTCA
SsREM0.1b	1788	5		Hordeum vulgare	cis-acting regulatory element involved in the MeJA-responsiveness	CGTCA-motif	CGTCA
SsREM0.1b	69	4		organism	short_function		motif_sequence
SsREM0.1b	248	4		organism	short_function		motif_sequence
SsREM0.1b	290	4		organism	short_function		motif_sequence
SsREM0.1b	300	4		organism	short_function		motif_sequence
SsREM0.1b	324	4		organism	short_function		motif_sequence
SsREM0.1b	391	4		organism	short_function		motif_sequence
SsREM0.1b	443	4		organism	short_function		motif_sequence
SsREM0.1b	503	4		organism	short_function		motif_sequence
SsREM0.1b	560	4		organism	short_function		motif_sequence
SsREM0.1b	768	4		organism	short_function		motif_sequence
SsREM0.1b	801	4		organism	short_function		motif_sequence
SsREM0.1b	1329	4		organism	short_function		motif_sequence
SsREM0.1b	1390	4		organism	short_function		motif_sequence
SsREM0.1b	1426	4		organism	short_function		motif_sequence
SsREM0.1b	1572	4		organism	short_function		motif_sequence
SsREM0.1b	390	6	+	Arabidopsis thaliana		MYC	CATGTG
SsREM0.1b	444	6	-	Arabidopsis thaliana		MYC	CATGTG
SsREM0.1b	935	6	+	Arabidopsis thaliana		MYC	CATTTG
SsREM0.1b	1215	5	+	Zea mays		Unnamed__1	CGTGG
SsREM0.1b	800	9		Brassica oleracea	cis-acting element involved in salicylic acid responsiveness	TCA-element	TCAGAAGAGG
SsREM0.1b	1449	7	-	Oryza sativa	gibberellin-responsive element	P-box	CCTTTTG
SsREM0.1b	815	5	+	Arabidopsis thaliana		STRE	AGGGG
SsREM0.1b	69	4	-	Petroselinum hortense		Unnamed__4	CTCC
SsREM0.1b	481	4	-	Petroselinum hortense		Unnamed__4	CTCC
SsREM0.1b	560	4	-	Petroselinum hortense		Unnamed__4	CTCC
SsREM0.1b	818	4	-	Petroselinum hortense		Unnamed__4	CTCC
SsREM0.1b	928	4	+	Petroselinum hortense		Unnamed__4	CTCC
SsREM0.1b	1298	4	+	Petroselinum hortense		Unnamed__4	CTCC
SsREM0.1b	1329	4	-	Petroselinum hortense		Unnamed__4	CTCC
SsREM0.1b	1412	4	-	Petroselinum hortense		Unnamed__4	CTCC
SsREM0.1b	1669	4	+	Petroselinum hortense		Unnamed__4	CTCC
SsREM0.1b	1721	4	+	Petroselinum hortense		Unnamed__4	CTCC
SsREM0.1b	1769	4	+	Petroselinum hortense		Unnamed__4	CTCC
SsREM0.1b	1822	4	+	Petroselinum hortense		Unnamed__4	CTCC
SsREM0.1b	1829	4	+	Petroselinum hortense		Unnamed__4	CTCC
SsREM0.1b	1876	4	+	Petroselinum hortense		Unnamed__4	CTCC
SsREM0.1b	353	9	+	Avena sativa		CTAG-motif	ACTAGCAGAA
SsREM0.1b	1558	6	-	Arabidopsis thaliana		MYB recognition site	CCGTTG
SsREM0.1b	825	9	+	Petroselinum hortense		Unnamed__2	AACCTAACCT
SsREM0.1b	1911	6	+	Zea mays		Unnamed__2	CCCCGG
SsREM0.1b	1929	6	+	Zea mays		Unnamed__2	CCCCGG
SsREM0.1b	1034	6	-	Arabidopsis thaliana		AT~TATA-box	TATATA
SsREM0.1b	1036	6	-	Arabidopsis thaliana		AT~TATA-box	TATATA
SsREM0.1b	1038	6	-	Arabidopsis thaliana		AT~TATA-box	TATATA
SsREM0.1b	1078	6	-	Arabidopsis thaliana		AT~TATA-box	TATATA
SsREM0.1b	706	6	-	Arabidopsis thaliana		Myb	TAACTG
SsREM0.1b	993	6	-	Arabidopsis thaliana		Myb	TAACTG
SsREM0.1b	147	5		Hordeum vulgare	cis-acting regulatory element involved in the MeJA-responsiveness	TGACG-motif	TGACG
SsREM0.1b	435	5		Hordeum vulgare	cis-acting regulatory element involved in the MeJA-responsiveness	TGACG-motif	TGACG
SsREM0.1b	1788	5		Hordeum vulgare	cis-acting regulatory element involved in the MeJA-responsiveness	TGACG-motif	TGACG
SsREM0.1b	939	7	-	Oryza sativa	cis-regulatory element involved in endosperm expression	GCN4_motif	TGAGTCA
SsREM0.1b	424	6		Hordeum vulgare	cis-acting element involved in low-temperature responsiveness	LTR	CCGAAA
SsREM0.1b	1878	6		Hordeum vulgare	cis-acting element involved in low-temperature responsiveness	LTR	CCGAAA
SsREM0.1b	1886	6		Hordeum vulgare	cis-acting element involved in low-temperature responsiveness	LTR	CCGAAA
SsREM0.23a	1395	6	-	Arabidopsis thaliana		MYC	CATGTG
SsREM0.23a	1654	6	-	Arabidopsis thaliana		MYC	CAATTG
SsREM0.23a	1669	6	+	Arabidopsis thaliana		MYC	CATTTG
SsREM0.23a	1456	11	+	Petunia hybrida	MYB binding site involved in flavonoid biosynthetic genes regulation	MBSI	aaaAaaC(G/C)GTTA
SsREM0.23a	56	4		organism	short_function		motif_sequence
SsREM0.23a	65	4		organism	short_function		motif_sequence
SsREM0.23a	79	4		organism	short_function		motif_sequence
SsREM0.23a	117	4		organism	short_function		motif_sequence
SsREM0.23a	350	4		organism	short_function		motif_sequence
SsREM0.23a	468	4		organism	short_function		motif_sequence
SsREM0.23a	551	4		organism	short_function		motif_sequence
SsREM0.23a	652	4		organism	short_function		motif_sequence
SsREM0.23a	837	4		organism	short_function		motif_sequence
SsREM0.23a	891	4		organism	short_function		motif_sequence
SsREM0.23a	960	4		organism	short_function		motif_sequence
SsREM0.23a	1390	4		organism	short_function		motif_sequence
SsREM0.23a	1615	4		organism	short_function		motif_sequence
SsREM0.23a	1689	4		organism	short_function		motif_sequence
SsREM0.23a	1717	4		organism	short_function		motif_sequence
SsREM0.23a	1866	4		organism	short_function		motif_sequence
SsREM0.23a	1905	4		organism	short_function		motif_sequence
SsREM0.23a	1488	7	+	Avena sativa		AAGAA-motif	GAAAGAA
SsREM0.23a	1598	5		Hordeum vulgare	cis-acting regulatory element involved in the MeJA-responsiveness	CGTCA-motif	CGTCA
SsREM0.23a	1843	5		Hordeum vulgare	cis-acting regulatory element involved in the MeJA-responsiveness	CGTCA-motif	CGTCA
SsREM0.23a	492	6	-	Nicotiana tabacum		CCGTCC motif	CCGTCC
SsREM0.23a	1598	5	+	Arabidopsis thaliana		as-1	TGACG
SsREM0.23a	1843	5	+	Arabidopsis thaliana		as-1	TGACG
SsREM0.23a	4	4	-	Nicotiana glutinosa		CAAT-box	CAAT
SsREM0.23a	207	4	-	Nicotiana glutinosa		CAAT-box	CAAT
SsREM0.23a	339	5	-	Pisum sativum	common cis-acting element in promoter and enhancer regions	CAAT-box	CAAAT
SsREM0.23a	458	5	-	Arabidopsis thaliana	common cis-acting element in promoter and enhancer regions	CAAT-box	CCAAT
SsREM0.23a	473	5	+	Pisum sativum	common cis-acting element in promoter and enhancer regions	CAAT-box	CAAAT
SsREM0.23a	595	4	-	Nicotiana glutinosa		CAAT-box	CAAT
SsREM0.23a	624	4	-	Nicotiana glutinosa		CAAT-box	CAAT
SsREM0.23a	693	5	+	Arabidopsis thaliana	common cis-acting element in promoter and enhancer regions	CAAT-box	CCAAT
SsREM0.23a	694	4	+	Nicotiana glutinosa		CAAT-box	CAAT
SsREM0.23a	779	5	+	Pisum sativum	common cis-acting element in promoter and enhancer regions	CAAT-box	CAAAT
SsREM0.23a	887	5	-	Arabidopsis thaliana	common cis-acting element in promoter and enhancer regions	CAAT-box	CCAAT
SsREM0.23a	910	4	+	Nicotiana glutinosa		CAAT-box	CAAT
SsREM0.23a	914	4	+	Nicotiana glutinosa		CAAT-box	CAAT
SsREM0.23a	979	4	-	Nicotiana glutinosa		CAAT-box	CAAT
SsREM0.23a	1099	5	-	Pisum sativum	common cis-acting element in promoter and enhancer regions	CAAT-box	CAAAT
SsREM0.23a	1268	4	-	Nicotiana glutinosa		CAAT-box	CAAT
SsREM0.23a	1467	4	-	Nicotiana glutinosa		CAAT-box	CAAT
SsREM0.23a	1537	4	+	Nicotiana glutinosa		CAAT-box	CAAT
SsREM0.23a	1578	4	+	Nicotiana glutinosa		CAAT-box	CAAT
SsREM0.23a	1586	5	+	Pisum sativum	common cis-acting element in promoter and enhancer regions	CAAT-box	CAAAT
SsREM0.23a	1589	5	-	Arabidopsis thaliana	common cis-acting element in promoter and enhancer regions	CAAT-box	CCAAT
SsREM0.23a	1654	4	+	Nicotiana glutinosa		CAAT-box	CAAT
SsREM0.23a	1656	4	-	Nicotiana glutinosa		CAAT-box	CAAT
SsREM0.23a	1670	5	-	Pisum sativum	common cis-acting element in promoter and enhancer regions	CAAT-box	CAAAT
SsREM0.23a	1725	4	-	Nicotiana glutinosa		CAAT-box	CAAT
SsREM0.23a	1918	9	+	Brassica juncea	common cis-acting element in promoter and enhancer regions	CAAT-box	TGCAAATCT
SsREM0.23a	1920	5	+	Pisum sativum	common cis-acting element in promoter and enhancer regions	CAAT-box	CAAAT
SsREM0.23a	1934	4	+	Nicotiana glutinosa		CAAT-box	CAAT
SsREM0.23a	492	6	-	Petroselinum crispum	cis-acting regulatory element	A-box	CCGTCC
SsREM0.23a	1491	8	+	Arabidopsis thaliana	part of a module for light response	AE-box	AGAAACAA
SsREM0.23a	1506	6		Arabidopsis thaliana	MYB binding site involved in drought-inducibility	MBS	CAACTG
SsREM0.23a	984	10		Glycine max	binding site of AT-rich DNA binding protein (ATBP-1)	AT-rich element	ATAGAAATCAA
SsREM0.23a	379	4	+	Arabidopsis thaliana	core promoter element around -30 of transcription start	TATA-box	TATA
SsREM0.23a	397	8	-	Arabidopsis thaliana	core promoter element around -30 of transcription start	TATA-box	TATTTAAA
SsREM0.23a	1015	6	-	Helianthus annuus	core promoter element around -30 of transcription start	TATA-box	TATAAA
SsREM0.23a	1016	5	-	Arabidopsis thaliana	core promoter element around -30 of transcription start	TATA-box	TATAA
SsREM0.23a	1017	4	-	Arabidopsis thaliana	core promoter element around -30 of transcription start	TATA-box	TATA
SsREM0.23a	1187	6	+	Brassica napus	core promoter element around -30 of transcription start	TATA-box	ATTATA
SsREM0.23a	1188	5	-	Arabidopsis thaliana	core promoter element around -30 of transcription start	TATA-box	TATAA
SsREM0.23a	1189	4	-	Arabidopsis thaliana	core promoter element around -30 of transcription start	TATA-box	TATA
SsREM0.23a	1217	5	-	Arabidopsis thaliana	core promoter element around -30 of transcription start	TATA-box	TATAA
SsREM0.23a	1218	4	-	Arabidopsis thaliana	core promoter element around -30 of transcription start	TATA-box	TATA
SsREM0.23a	1320	6	+	Brassica napus	core promoter element around -30 of transcription start	TATA-box	ATTATA
SsREM0.23a	1321	5	-	Arabidopsis thaliana	core promoter element around -30 of transcription start	TATA-box	TATAA
SsREM0.23a	1322	4	-	Arabidopsis thaliana	core promoter element around -30 of transcription start	TATA-box	TATA
SsREM0.23a	1911	4	-	Arabidopsis thaliana	core promoter element around -30 of transcription start	TATA-box	TATA
SsREM0.23a	1027	6	-	Arabidopsis thaliana		MYB	CAACCA
SsREM0.23a	1498	6	+	Zea mays	cis-acting regulatory element essential for the anaerobic induction	ARE	AAACCA
SsREM0.23a	1591	6	-	Zea mays	cis-acting regulatory element essential for the anaerobic induction	ARE	AAACCA
SsREM0.23a	1808	6	-	Zea mays	cis-acting regulatory element essential for the anaerobic induction	ARE	AAACCA
SsREM0.23a	1986	6	+	Zea mays	cis-acting regulatory element essential for the anaerobic induction	ARE	AAACCA
SsREM0.23a	640	7	-	Arabidopsis thaliana		box S	AGCCACC
SsREM0.23a	714	6	-	Pisum sativum		WRE3	CCACCT
SsREM0.23a	841	6	-	Pisum sativum		WRE3	CCACCT
SsREM0.23a	1901	6	+	Pisum sativum		WRE3	CCACCT
SsREM0.23a	231	6	+	Hordeum vulgare	MYBHv1 binding site	CCAAT-box	CAACGG
SsREM0.23a	328	6	+	Hordeum vulgare	MYBHv1 binding site	CCAAT-box	CAACGG
SsREM0.23a	1152	6		Hordeum vulgare	cis-acting element involved in low-temperature responsiveness	LTR	CCGAAA
SsREM0.23a	1567	6		Hordeum vulgare	cis-acting element involved in low-temperature responsiveness	LTR	CCGAAA
SsREM0.23a	1107	7	+	Pisum sativum	part of a light responsive element	GATA-motif	GATAGGG
SsREM0.23a	1680	9	+	Zea mays		Unnamed__16	GCTGCCCGTC
SsREM0.23a	1979	6		Arabidopsis thaliana	cis-acting regulatory element related to meristem expression	CAT-box	GCCACT
SsREM0.23a	1598	5		Hordeum vulgare	cis-acting regulatory element involved in the MeJA-responsiveness	TGACG-motif	TGACG
SsREM0.23a	1843	5		Hordeum vulgare	cis-acting regulatory element involved in the MeJA-responsiveness	TGACG-motif	TGACG
SsREM0.23a	668	9	+	Zea mays	cis-acting regulatory element involved in zein metabolism regulation	O2-site	GTTGACGTGA
SsREM0.23a	20	6	+	Arabidopsis thaliana		Myb	TAACTG
SsREM0.23a	794	6	-	Arabidopsis thaliana		Myb	TAACTG
SsREM0.23a	902	6	+	Arabidopsis thaliana		Myb	TAACTG
SsREM0.23a	1506	6	+	Arabidopsis thaliana		Myb	CAACTG
SsREM0.23a	1957	6	-	Arabidopsis thaliana		Myb	TAACTG
SsREM0.23a	231	6	-	Arabidopsis thaliana		MYB recognition site	CCGTTG
SsREM0.23a	328	6	-	Arabidopsis thaliana		MYB recognition site	CCGTTG
SsREM0.23a	178	4	+	Petroselinum hortense		Unnamed__4	CTCC
SsREM0.23a	221	4	-	Petroselinum hortense		Unnamed__4	CTCC
SsREM0.23a	235	4	-	Petroselinum hortense		Unnamed__4	CTCC
SsREM0.23a	307	4	+	Petroselinum hortense		Unnamed__4	CTCC
SsREM0.23a	320	4	+	Petroselinum hortense		Unnamed__4	CTCC
SsREM0.23a	352	4	+	Petroselinum hortense		Unnamed__4	CTCC
SsREM0.23a	654	4	+	Petroselinum hortense		Unnamed__4	CTCC
SsREM0.23a	658	4	+	Petroselinum hortense		Unnamed__4	CTCC
SsREM0.23a	821	4	-	Petroselinum hortense		Unnamed__4	CTCC
SsREM0.23a	833	4	-	Petroselinum hortense		Unnamed__4	CTCC
SsREM0.23a	954	4	-	Petroselinum hortense		Unnamed__4	CTCC
SsREM0.23a	1021	4	-	Petroselinum hortense		Unnamed__4	CTCC
SsREM0.23a	1113	4	-	Petroselinum hortense		Unnamed__4	CTCC
SsREM0.23a	1346	4	-	Petroselinum hortense		Unnamed__4	CTCC
SsREM0.23a	1626	4	-	Petroselinum hortense		Unnamed__4	CTCC
SsREM0.23a	1730	4	-	Petroselinum hortense		Unnamed__4	CTCC
SsREM0.23a	1787	4	-	Petroselinum hortense		Unnamed__4	CTCC
SsREM0.23a	1887	4	+	Petroselinum hortense		Unnamed__4	CTCC
SsREM0.23a	1975	4	-	Petroselinum hortense		Unnamed__4	CTCC
SsREM0.23a	133	6	+	Arabidopsis thaliana		DRE core	GCCGAC
SsREM0.23a	276	5	+	Arabidopsis thaliana		STRE	AGGGG
SsREM0.23a	1110	5	+	Arabidopsis thaliana		STRE	AGGGG
SsREM0.23a	492	6	-	Petroselinum hortense		CCGTCC-box	CCGTCC
SsREM0.23a	1174	7	-	Nicotiana tabacum	cis-acting regulatory element involved in auxin responsiveness	AuxRR-core	GGTCCAT
SsREM0.23a	1815	8	-	Nicotiana tabacum		E2Fb	TTTGCCGC
SsREM0.23a	1706	9		Brassica oleracea	cis-acting element involved in salicylic acid responsiveness	TCA-element	TCAGAAGAGG
SsREM0.23a	653	7	+	Spinacia oleracea	part of a light responsive element	TCCC-motif	TCTCCCT
SsREM0.23a	1835	6		Zea mays	cis-acting regulatory element involved in light responsiveness	G-box	CACGAC
SsREM0.23a	1343	5	+	Zea mays		Unnamed__1	CGTGG
SsREM0.23c	1211	9	+	Zea mays	part of a light responsive element	I-box	gGATAAGGTG
SsREM0.23c	1260	6	-	Nicotiana tabacum		Myb-binding site	CAACAG
SsREM0.23c	98	6		Arabidopsis thaliana	cis-acting regulatory element related to meristem expression	CAT-box	GCCACT
SsREM0.23c	1043	9	+	Zea mays	cis-acting regulatory element involved in zein metabolism regulation	O2-site	GTTGACGTGA
SsREM0.23c	395	6	+	Arabidopsis thaliana		Myb	TAACTG
SsREM0.23c	1169	6	-	Arabidopsis thaliana		Myb	TAACTG
SsREM0.23c	1277	6	+	Arabidopsis thaliana		Myb	TAACTG
SsREM0.23c	1893	6	+	Arabidopsis thaliana		Myb	CAACTG
SsREM0.23c	12	5		Hordeum vulgare	cis-acting regulatory element involved in the MeJA-responsiveness	TGACG-motif	TGACG
SsREM0.23c	43	5		Hordeum vulgare	cis-acting regulatory element involved in the MeJA-responsiveness	TGACG-motif	TGACG
SsREM0.23c	1986	5		Hordeum vulgare	cis-acting regulatory element involved in the MeJA-responsiveness	TGACG-motif	TGACG
SsREM0.23c	1540	6		Hordeum vulgare	cis-acting element involved in low-temperature responsiveness	LTR	CCGAAA
SsREM0.23c	1955	6		Hordeum vulgare	cis-acting element involved in low-temperature responsiveness	LTR	CCGAAA
SsREM0.23c	314	7	-	Oryza sativa	cis-regulatory element involved in endosperm expression	GCN4_motif	TGAGTCA
SsREM0.23c	1404	7	+	Arabidopsis thaliana	part of a light responsive element	GATA-motif	GATAGGA
SsREM0.23c	1494	7	+	Pisum sativum	part of a light responsive element	GATA-motif	GATAGGG
SsREM0.23c	653	5	+	Arabidopsis thaliana		STRE	AGGGG
SsREM0.23c	1497	5	+	Arabidopsis thaliana		STRE	AGGGG
SsREM0.23c	870	6	-	Petroselinum hortense		CCGTCC-box	CCGTCC
SsREM0.23c	1562	7	-	Nicotiana tabacum	cis-acting regulatory element involved in auxin responsiveness	AuxRR-core	GGTCCAT
SsREM0.23c	1028	7	+	Spinacia oleracea	part of a light responsive element	TCCC-motif	TCTCCCT
SsREM0.23c	1730	5	+	Zea mays		Unnamed__1	CGTGG
SsREM0.23c	607	6	-	Arabidopsis thaliana		MYB recognition site	CCGTTG
SsREM0.23c	706	6	-	Arabidopsis thaliana		MYB recognition site	CCGTTG
SsREM0.23c	1396	6	-	Arabidopsis thaliana		MYB recognition site	CCGTTG
SsREM0.23c	155	4	-	Petroselinum hortense		Unnamed__4	CTCC
SsREM0.23c	331	4	-	Petroselinum hortense		Unnamed__4	CTCC
SsREM0.23c	554	4	+	Petroselinum hortense		Unnamed__4	CTCC
SsREM0.23c	597	4	-	Petroselinum hortense		Unnamed__4	CTCC
SsREM0.23c	611	4	-	Petroselinum hortense		Unnamed__4	CTCC
SsREM0.23c	685	4	+	Petroselinum hortense		Unnamed__4	CTCC
SsREM0.23c	698	4	+	Petroselinum hortense		Unnamed__4	CTCC
SsREM0.23c	730	4	+	Petroselinum hortense		Unnamed__4	CTCC
SsREM0.23c	1029	4	+	Petroselinum hortense		Unnamed__4	CTCC
SsREM0.23c	1033	4	+	Petroselinum hortense		Unnamed__4	CTCC
SsREM0.23c	1196	4	-	Petroselinum hortense		Unnamed__4	CTCC
SsREM0.23c	1208	4	-	Petroselinum hortense		Unnamed__4	CTCC
SsREM0.23c	1329	4	-	Petroselinum hortense		Unnamed__4	CTCC
SsREM0.23c	1408	4	-	Petroselinum hortense		Unnamed__4	CTCC
SsREM0.23c	1500	4	-	Petroselinum hortense		Unnamed__4	CTCC
SsREM0.23c	1733	4	-	Petroselinum hortense		Unnamed__4	CTCC
SsREM0.23c	509	6	+	Arabidopsis thaliana		DRE core	GCCGAC
SsREM0.23c	870	6	-	Nicotiana tabacum		CCGTCC motif	CCGTCC
SsREM0.23c	12	5	+	Arabidopsis thaliana		as-1	TGACG
SsREM0.23c	43	5	+	Arabidopsis thaliana		as-1	TGACG
SsREM0.23c	1986	5	+	Arabidopsis thaliana		as-1	TGACG
SsREM0.23c	58	4	-	Nicotiana glutinosa		CAAT-box	CAAT
SsREM0.23c	95	4	-	Nicotiana glutinosa		CAAT-box	CAAT
SsREM0.23c	117	5	-	Pisum sativum	common cis-acting element in promoter and enhancer regions	CAAT-box	CAAAT
SsREM0.23c	262	5	+	Pisum sativum	common cis-acting element in promoter and enhancer regions	CAAT-box	CAAAT
SsREM0.23c	350	4	-	Nicotiana glutinosa		CAAT-box	CAAT
SsREM0.23c	379	4	-	Nicotiana glutinosa		CAAT-box	CAAT
SsREM0.23c	583	4	-	Nicotiana glutinosa		CAAT-box	CAAT
SsREM0.23c	717	5	-	Pisum sativum	common cis-acting element in promoter and enhancer regions	CAAT-box	CAAAT
SsREM0.23c	836	5	-	Arabidopsis thaliana	common cis-acting element in promoter and enhancer regions	CAAT-box	CCAAT
SsREM0.23c	851	5	+	Pisum sativum	common cis-acting element in promoter and enhancer regions	CAAT-box	CAAAT
SsREM0.23c	973	4	-	Nicotiana glutinosa		CAAT-box	CAAT
SsREM0.23c	999	4	-	Nicotiana glutinosa		CAAT-box	CAAT
SsREM0.23c	1068	5	+	Arabidopsis thaliana	common cis-acting element in promoter and enhancer regions	CAAT-box	CCAAT
SsREM0.23c	1069	4	+	Nicotiana glutinosa		CAAT-box	CAAT
SsREM0.23c	1154	5	+	Pisum sativum	common cis-acting element in promoter and enhancer regions	CAAT-box	CAAAT
SsREM0.23c	1285	4	+	Nicotiana glutinosa		CAAT-box	CAAT
SsREM0.23c	1289	4	+	Nicotiana glutinosa		CAAT-box	CAAT
SsREM0.23c	1354	4	-	Nicotiana glutinosa		CAAT-box	CAAT
SsREM0.23c	1486	5	-	Pisum sativum	common cis-acting element in promoter and enhancer regions	CAAT-box	CAAAT
SsREM0.23c	1655	4	-	Nicotiana glutinosa		CAAT-box	CAAT
SsREM0.23c	1854	4	-	Nicotiana glutinosa		CAAT-box	CAAT
SsREM0.23c	1925	4	+	Nicotiana glutinosa		CAAT-box	CAAT
SsREM0.23c	1966	4	+	Nicotiana glutinosa		CAAT-box	CAAT
SsREM0.23c	1974	5	+	Pisum sativum	common cis-acting element in promoter and enhancer regions	CAAT-box	CAAAT
SsREM0.23c	1977	5	-	Arabidopsis thaliana	common cis-acting element in promoter and enhancer regions	CAAT-box	CCAAT
SsREM0.23c	870	6	-	Petroselinum crispum	cis-acting regulatory element	A-box	CCGTCC
SsREM0.23c	1783	6	-	Arabidopsis thaliana		MYC	CATGTG
SsREM0.23c	1843	11	+	Petunia hybrida	MYB binding site involved in flavonoid biosynthetic genes regulation	MBSI	aaaAaaC(G/C)GTTA
SsREM0.23c	54	4		organism	short_function		motif_sequence
SsREM0.23c	185	4		organism	short_function		motif_sequence
SsREM0.23c	292	4		organism	short_function		motif_sequence
SsREM0.23c	375	4		organism	short_function		motif_sequence
SsREM0.23c	432	4		organism	short_function		motif_sequence
SsREM0.23c	441	4		organism	short_function		motif_sequence
SsREM0.23c	455	4		organism	short_function		motif_sequence
SsREM0.23c	493	4		organism	short_function		motif_sequence
SsREM0.23c	728	4		organism	short_function		motif_sequence
SsREM0.23c	846	4		organism	short_function		motif_sequence
SsREM0.23c	929	4		organism	short_function		motif_sequence
SsREM0.23c	1027	4		organism	short_function		motif_sequence
SsREM0.23c	1266	4		organism	short_function		motif_sequence
SsREM0.23c	1335	4		organism	short_function		motif_sequence
SsREM0.23c	1778	4		organism	short_function		motif_sequence
SsREM0.23c	1875	7	+	Avena sativa		AAGAA-motif	GAAAGAA
SsREM0.23c	12	5		Hordeum vulgare	cis-acting regulatory element involved in the MeJA-responsiveness	CGTCA-motif	CGTCA
SsREM0.23c	43	5		Hordeum vulgare	cis-acting regulatory element involved in the MeJA-responsiveness	CGTCA-motif	CGTCA
SsREM0.23c	1986	5		Hordeum vulgare	cis-acting regulatory element involved in the MeJA-responsiveness	CGTCA-motif	CGTCA
SsREM0.23c	239	6	-	Zea mays	cis-acting regulatory element essential for the anaerobic induction	ARE	AAACCA
SsREM0.23c	1885	6	+	Zea mays	cis-acting regulatory element essential for the anaerobic induction	ARE	AAACCA
SsREM0.23c	1979	6	-	Zea mays	cis-acting regulatory element essential for the anaerobic induction	ARE	AAACCA
SsREM0.23c	1260	6	-	Arabidopsis thaliana		MYB	CAACAG
SsREM0.23c	1414	6	-	Arabidopsis thaliana		MYB	CAACCA
SsREM0.23c	1015	7	-	Arabidopsis thaliana		box S	AGCCACC
SsREM0.23c	1089	6	-	Pisum sativum		WRE3	CCACCT
SsREM0.23c	1216	6	-	Pisum sativum		WRE3	CCACCT
SsREM0.23c	202	9	+	Arabidopsis thaliana		ACTCATCCT sequence	ACTCATCCT
SsREM0.23c	119	6	+	Arabidopsis thaliana		W box	TTGACC
SsREM0.23c	607	6	+	Hordeum vulgare	MYBHv1 binding site	CCAAT-box	CAACGG
SsREM0.23c	706	6	+	Hordeum vulgare	MYBHv1 binding site	CCAAT-box	CAACGG
SsREM0.23c	1396	6	+	Hordeum vulgare	MYBHv1 binding site	CCAAT-box	CAACGG
SsREM0.23c	1878	8	+	Arabidopsis thaliana	part of a module for light response	AE-box	AGAAACAA
SsREM0.23c	1893	6		Arabidopsis thaliana	MYB binding site involved in drought-inducibility	MBS	CAACTG
SsREM0.23c	1359	10		Glycine max	binding site of AT-rich DNA binding protein (ATBP-1)	AT-rich element	ATAGAAATCAA
SsREM0.23c	757	4	+	Arabidopsis thaliana	core promoter element around -30 of transcription start	TATA-box	TATA
SsREM0.23c	775	8	-	Arabidopsis thaliana	core promoter element around -30 of transcription start	TATA-box	TATTTAAA
SsREM0.23c	1575	6	+	Brassica napus	core promoter element around -30 of transcription start	TATA-box	ATTATA
SsREM0.23c	1576	5	-	Arabidopsis thaliana	core promoter element around -30 of transcription start	TATA-box	TATAA
SsREM0.23c	1577	4	-	Arabidopsis thaliana	core promoter element around -30 of transcription start	TATA-box	TATA
SsREM0.23c	1605	5	-	Arabidopsis thaliana	core promoter element around -30 of transcription start	TATA-box	TATAA
SsREM0.23c	1606	4	-	Arabidopsis thaliana	core promoter element around -30 of transcription start	TATA-box	TATA
SsREM0.23c	1707	6	+	Brassica napus	core promoter element around -30 of transcription start	TATA-box	ATTATA
SsREM0.23c	1708	5	-	Arabidopsis thaliana	core promoter element around -30 of transcription start	TATA-box	TATAA
SsREM0.23c	1709	4	-	Arabidopsis thaliana	core promoter element around -30 of transcription start	TATA-box	TATA
SsREM0.23b	1104	6	-	Pisum sativum		WRE3	CCACCT
SsREM0.23b	1231	6	-	Pisum sativum		WRE3	CCACCT
SsREM0.23b	217	9	+	Arabidopsis thaliana		ACTCATCCT sequence	ACTCATCCT
SsREM0.23b	630	6	-	Arabidopsis thaliana	part of a light responsive element	TCT-motif	TCTTAC
SsREM0.23b	135	6	+	Arabidopsis thaliana		W box	TTGACC
SsREM0.23b	622	6	+	Hordeum vulgare	MYBHv1 binding site	CCAAT-box	CAACGG
SsREM0.23b	721	6	+	Hordeum vulgare	MYBHv1 binding site	CCAAT-box	CAACGG
SsREM0.23b	254	6	-	Zea mays	cis-acting regulatory element essential for the anaerobic induction	ARE	AAACCA
SsREM0.23b	1889	6	+	Zea mays	cis-acting regulatory element essential for the anaerobic induction	ARE	AAACCA
SsREM0.23b	1983	6	-	Zea mays	cis-acting regulatory element essential for the anaerobic induction	ARE	AAACCA
SsREM0.23b	1416	6	-	Arabidopsis thaliana		MYB	CAACCA
SsREM0.23b	1030	7	-	Arabidopsis thaliana		box S	AGCCACC
SsREM0.23b	1374	10		Glycine max	binding site of AT-rich DNA binding protein (ATBP-1)	AT-rich element	ATAGAAATCAA
SsREM0.23b	772	4	+	Arabidopsis thaliana	core promoter element around -30 of transcription start	TATA-box	TATA
SsREM0.23b	790	8	-	Arabidopsis thaliana	core promoter element around -30 of transcription start	TATA-box	TATTTAAA
SsREM0.23b	1405	5	-	Arabidopsis thaliana	core promoter element around -30 of transcription start	TATA-box	TATAA
SsREM0.23b	1406	4	-	Arabidopsis thaliana	core promoter element around -30 of transcription start	TATA-box	TATA
SsREM0.23b	1577	6	+	Brassica napus	core promoter element around -30 of transcription start	TATA-box	ATTATA
SsREM0.23b	1578	5	-	Arabidopsis thaliana	core promoter element around -30 of transcription start	TATA-box	TATAA
SsREM0.23b	1579	4	-	Arabidopsis thaliana	core promoter element around -30 of transcription start	TATA-box	TATA
SsREM0.23b	1607	5	-	Arabidopsis thaliana	core promoter element around -30 of transcription start	TATA-box	TATAA
SsREM0.23b	1608	4	-	Arabidopsis thaliana	core promoter element around -30 of transcription start	TATA-box	TATA
SsREM0.23b	1710	6	+	Brassica napus	core promoter element around -30 of transcription start	TATA-box	ATTATA
SsREM0.23b	1711	5	-	Arabidopsis thaliana	core promoter element around -30 of transcription start	TATA-box	TATAA
SsREM0.23b	1712	4	-	Arabidopsis thaliana	core promoter element around -30 of transcription start	TATA-box	TATA
SsREM0.23b	1897	6		Arabidopsis thaliana	MYB binding site involved in drought-inducibility	MBS	CAACTG
SsREM0.23b	1882	8	+	Arabidopsis thaliana	part of a module for light response	AE-box	AGAAACAA
SsREM0.23b	74	4	-	Nicotiana glutinosa		CAAT-box	CAAT
SsREM0.23b	111	4	-	Nicotiana glutinosa		CAAT-box	CAAT
SsREM0.23b	133	5	-	Pisum sativum	common cis-acting element in promoter and enhancer regions	CAAT-box	CAAAT
SsREM0.23b	277	5	+	Pisum sativum	common cis-acting element in promoter and enhancer regions	CAAT-box	CAAAT
SsREM0.23b	365	4	-	Nicotiana glutinosa		CAAT-box	CAAT
SsREM0.23b	394	4	-	Nicotiana glutinosa		CAAT-box	CAAT
SsREM0.23b	598	4	-	Nicotiana glutinosa		CAAT-box	CAAT
SsREM0.23b	732	5	-	Pisum sativum	common cis-acting element in promoter and enhancer regions	CAAT-box	CAAAT
SsREM0.23b	851	5	-	Arabidopsis thaliana	common cis-acting element in promoter and enhancer regions	CAAT-box	CCAAT
SsREM0.23b	866	5	+	Pisum sativum	common cis-acting element in promoter and enhancer regions	CAAT-box	CAAAT
SsREM0.23b	988	4	-	Nicotiana glutinosa		CAAT-box	CAAT
SsREM0.23b	1014	4	-	Nicotiana glutinosa		CAAT-box	CAAT
SsREM0.23b	1083	5	+	Arabidopsis thaliana	common cis-acting element in promoter and enhancer regions	CAAT-box	CCAAT
SsREM0.23b	1084	4	+	Nicotiana glutinosa		CAAT-box	CAAT
SsREM0.23b	1169	5	+	Pisum sativum	common cis-acting element in promoter and enhancer regions	CAAT-box	CAAAT
SsREM0.23b	1277	5	-	Arabidopsis thaliana	common cis-acting element in promoter and enhancer regions	CAAT-box	CCAAT
SsREM0.23b	1300	4	+	Nicotiana glutinosa		CAAT-box	CAAT
SsREM0.23b	1304	4	+	Nicotiana glutinosa		CAAT-box	CAAT
SsREM0.23b	1369	4	-	Nicotiana glutinosa		CAAT-box	CAAT
SsREM0.23b	1488	5	-	Pisum sativum	common cis-acting element in promoter and enhancer regions	CAAT-box	CAAAT
SsREM0.23b	1658	4	-	Nicotiana glutinosa		CAAT-box	CAAT
SsREM0.23b	1858	4	-	Nicotiana glutinosa		CAAT-box	CAAT
SsREM0.23b	1929	4	+	Nicotiana glutinosa		CAAT-box	CAAT
SsREM0.23b	1970	4	+	Nicotiana glutinosa		CAAT-box	CAAT
SsREM0.23b	1978	5	+	Pisum sativum	common cis-acting element in promoter and enhancer regions	CAAT-box	CAAAT
SsREM0.23b	1981	5	-	Arabidopsis thaliana	common cis-acting element in promoter and enhancer regions	CAAT-box	CCAAT
SsREM0.23b	885	6	-	Petroselinum crispum	cis-acting regulatory element	A-box	CCGTCC
SsREM0.23b	885	6	-	Nicotiana tabacum		CCGTCC motif	CCGTCC
SsREM0.23b	28	5	+	Arabidopsis thaliana		as-1	TGACG
SsREM0.23b	59	5	+	Arabidopsis thaliana		as-1	TGACG
SsREM0.23b	1990	5	+	Arabidopsis thaliana		as-1	TGACG
SsREM0.23b	28	5		Hordeum vulgare	cis-acting regulatory element involved in the MeJA-responsiveness	CGTCA-motif	CGTCA
SsREM0.23b	59	5		Hordeum vulgare	cis-acting regulatory element involved in the MeJA-responsiveness	CGTCA-motif	CGTCA
SsREM0.23b	1990	5		Hordeum vulgare	cis-acting regulatory element involved in the MeJA-responsiveness	CGTCA-motif	CGTCA
SsREM0.23b	1879	7	+	Avena sativa		AAGAA-motif	GAAAGAA
SsREM0.23b	70	4		organism	short_function		motif_sequence
SsREM0.23b	201	4		organism	short_function		motif_sequence
SsREM0.23b	307	4		organism	short_function		motif_sequence
SsREM0.23b	390	4		organism	short_function		motif_sequence
SsREM0.23b	447	4		organism	short_function		motif_sequence
SsREM0.23b	456	4		organism	short_function		motif_sequence
SsREM0.23b	470	4		organism	short_function		motif_sequence
SsREM0.23b	508	4		organism	short_function		motif_sequence
SsREM0.23b	743	4		organism	short_function		motif_sequence
SsREM0.23b	861	4		organism	short_function		motif_sequence
SsREM0.23b	944	4		organism	short_function		motif_sequence
SsREM0.23b	1042	4		organism	short_function		motif_sequence
SsREM0.23b	1227	4		organism	short_function		motif_sequence
SsREM0.23b	1281	4		organism	short_function		motif_sequence
SsREM0.23b	1350	4		organism	short_function		motif_sequence
SsREM0.23b	1767	4		organism	short_function		motif_sequence
SsREM0.23b	1780	4		organism	short_function		motif_sequence
SsREM0.23b	1785	6	-	Arabidopsis thaliana		MYC	CATGTG
SsREM0.23b	1847	11	+	Petunia hybrida	MYB binding site involved in flavonoid biosynthetic genes regulation	MBSI	aaaAaaC(G/C)GTTA
SsREM0.23b	885	6	-	Petroselinum hortense		CCGTCC-box	CCGTCC
SsREM0.23b	1732	5	+	Zea mays		Unnamed__1	CGTGG
SsREM0.23b	1043	7	+	Spinacia oleracea	part of a light responsive element	TCCC-motif	TCTCCCT
SsREM0.23b	1564	7	-	Nicotiana tabacum	cis-acting regulatory element involved in auxin responsiveness	AuxRR-core	GGTCCAT
SsREM0.23b	668	5	+	Arabidopsis thaliana		STRE	AGGGG
SsREM0.23b	1499	5	+	Arabidopsis thaliana		STRE	AGGGG
SsREM0.23b	524	6	+	Arabidopsis thaliana		DRE core	GCCGAC
SsREM0.23b	622	6	-	Arabidopsis thaliana		MYB recognition site	CCGTTG
SsREM0.23b	721	6	-	Arabidopsis thaliana		MYB recognition site	CCGTTG
SsREM0.23b	171	4	-	Petroselinum hortense		Unnamed__4	CTCC
SsREM0.23b	346	4	-	Petroselinum hortense		Unnamed__4	CTCC
SsREM0.23b	569	4	+	Petroselinum hortense		Unnamed__4	CTCC
SsREM0.23b	612	4	-	Petroselinum hortense		Unnamed__4	CTCC
SsREM0.23b	626	4	-	Petroselinum hortense		Unnamed__4	CTCC
SsREM0.23b	700	4	+	Petroselinum hortense		Unnamed__4	CTCC
SsREM0.23b	713	4	+	Petroselinum hortense		Unnamed__4	CTCC
SsREM0.23b	745	4	+	Petroselinum hortense		Unnamed__4	CTCC
SsREM0.23b	1044	4	+	Petroselinum hortense		Unnamed__4	CTCC
SsREM0.23b	1048	4	+	Petroselinum hortense		Unnamed__4	CTCC
SsREM0.23b	1211	4	-	Petroselinum hortense		Unnamed__4	CTCC
SsREM0.23b	1223	4	-	Petroselinum hortense		Unnamed__4	CTCC
SsREM0.23b	1344	4	-	Petroselinum hortense		Unnamed__4	CTCC
SsREM0.23b	1410	4	-	Petroselinum hortense		Unnamed__4	CTCC
SsREM0.23b	1502	4	-	Petroselinum hortense		Unnamed__4	CTCC
SsREM0.23b	1510	4	+	Petroselinum hortense		Unnamed__4	CTCC
SsREM0.23b	1735	4	-	Petroselinum hortense		Unnamed__4	CTCC
SsREM0.23b	1058	9	+	Zea mays	cis-acting regulatory element involved in zein metabolism regulation	O2-site	GTTGACGTGA
SsREM0.23b	28	5		Hordeum vulgare	cis-acting regulatory element involved in the MeJA-responsiveness	TGACG-motif	TGACG
SsREM0.23b	59	5		Hordeum vulgare	cis-acting regulatory element involved in the MeJA-responsiveness	TGACG-motif	TGACG
SsREM0.23b	1990	5		Hordeum vulgare	cis-acting regulatory element involved in the MeJA-responsiveness	TGACG-motif	TGACG
SsREM0.23b	410	6	+	Arabidopsis thaliana		Myb	TAACTG
SsREM0.23b	1184	6	-	Arabidopsis thaliana		Myb	TAACTG
SsREM0.23b	1292	6	+	Arabidopsis thaliana		Myb	TAACTG
SsREM0.23b	1897	6	+	Arabidopsis thaliana		Myb	CAACTG
SsREM0.23b	114	6		Arabidopsis thaliana	cis-acting regulatory element related to meristem expression	CAT-box	GCCACT
SsREM0.23b	329	7	-	Oryza sativa	cis-regulatory element involved in endosperm expression	GCN4_motif	TGAGTCA
SsREM0.23b	1496	7	+	Pisum sativum	part of a light responsive element	GATA-motif	GATAGGG
SsREM0.23b	1542	6		Hordeum vulgare	cis-acting element involved in low-temperature responsiveness	LTR	CCGAAA
SsREM0.23b	1959	6		Hordeum vulgare	cis-acting element involved in low-temperature responsiveness	LTR	CCGAAA
SsREM0.23d	311	7	-	Oryza sativa	cis-regulatory element involved in endosperm expression	GCN4_motif	TGAGTCA
SsREM0.23d	1402	7	+	Arabidopsis thaliana	part of a light responsive element	GATA-motif	GATAGGA
SsREM0.23d	1492	7	+	Pisum sativum	part of a light responsive element	GATA-motif	GATAGGG
SsREM0.23d	1538	6		Hordeum vulgare	cis-acting element involved in low-temperature responsiveness	LTR	CCGAAA
SsREM0.23d	1955	6		Hordeum vulgare	cis-acting element involved in low-temperature responsiveness	LTR	CCGAAA
SsREM0.23d	392	6	+	Arabidopsis thaliana		Myb	TAACTG
SsREM0.23d	1167	6	-	Arabidopsis thaliana		Myb	TAACTG
SsREM0.23d	1275	6	+	Arabidopsis thaliana		Myb	TAACTG
SsREM0.23d	1893	6	+	Arabidopsis thaliana		Myb	CAACTG
SsREM0.23d	1041	9	+	Zea mays	cis-acting regulatory element involved in zein metabolism regulation	O2-site	GTTGACGTGA
SsREM0.23d	7	5		Hordeum vulgare	cis-acting regulatory element involved in the MeJA-responsiveness	TGACG-motif	TGACG
SsREM0.23d	38	5		Hordeum vulgare	cis-acting regulatory element involved in the MeJA-responsiveness	TGACG-motif	TGACG
SsREM0.23d	1986	5		Hordeum vulgare	cis-acting regulatory element involved in the MeJA-responsiveness	TGACG-motif	TGACG
SsREM0.23d	1209	9	+	Zea mays	part of a light responsive element	I-box	gGATAAGGTG
SsREM0.23d	1258	6	-	Nicotiana tabacum		Myb-binding site	CAACAG
SsREM0.23d	93	6		Arabidopsis thaliana	cis-acting regulatory element related to meristem expression	CAT-box	GCCACT
SsREM0.23d	506	6	+	Arabidopsis thaliana		DRE core	GCCGAC
SsREM0.23d	604	6	-	Arabidopsis thaliana		MYB recognition site	CCGTTG
SsREM0.23d	703	6	-	Arabidopsis thaliana		MYB recognition site	CCGTTG
SsREM0.23d	1394	6	-	Arabidopsis thaliana		MYB recognition site	CCGTTG
SsREM0.23d	152	4	-	Petroselinum hortense		Unnamed__4	CTCC
SsREM0.23d	328	4	-	Petroselinum hortense		Unnamed__4	CTCC
SsREM0.23d	551	4	+	Petroselinum hortense		Unnamed__4	CTCC
SsREM0.23d	594	4	-	Petroselinum hortense		Unnamed__4	CTCC
SsREM0.23d	608	4	-	Petroselinum hortense		Unnamed__4	CTCC
SsREM0.23d	682	4	+	Petroselinum hortense		Unnamed__4	CTCC
SsREM0.23d	695	4	+	Petroselinum hortense		Unnamed__4	CTCC
SsREM0.23d	727	4	+	Petroselinum hortense		Unnamed__4	CTCC
SsREM0.23d	1027	4	+	Petroselinum hortense		Unnamed__4	CTCC
SsREM0.23d	1031	4	+	Petroselinum hortense		Unnamed__4	CTCC
SsREM0.23d	1194	4	-	Petroselinum hortense		Unnamed__4	CTCC
SsREM0.23d	1206	4	-	Petroselinum hortense		Unnamed__4	CTCC
SsREM0.23d	1327	4	-	Petroselinum hortense		Unnamed__4	CTCC
SsREM0.23d	1406	4	-	Petroselinum hortense		Unnamed__4	CTCC
SsREM0.23d	1498	4	-	Petroselinum hortense		Unnamed__4	CTCC
SsREM0.23d	1732	4	-	Petroselinum hortense		Unnamed__4	CTCC
SsREM0.23d	867	6	-	Petroselinum hortense		CCGTCC-box	CCGTCC
SsREM0.23d	1729	5	+	Zea mays		Unnamed__1	CGTGG
SsREM0.23d	1560	7	-	Nicotiana tabacum	cis-acting regulatory element involved in auxin responsiveness	AuxRR-core	GGTCCAT
SsREM0.23d	1026	7	+	Spinacia oleracea	part of a light responsive element	TCCC-motif	TCTCCCT
SsREM0.23d	650	5	+	Arabidopsis thaliana		STRE	AGGGG
SsREM0.23d	1495	5	+	Arabidopsis thaliana		STRE	AGGGG
SsREM0.23d	7	5		Hordeum vulgare	cis-acting regulatory element involved in the MeJA-responsiveness	CGTCA-motif	CGTCA
SsREM0.23d	38	5		Hordeum vulgare	cis-acting regulatory element involved in the MeJA-responsiveness	CGTCA-motif	CGTCA
SsREM0.23d	1986	5		Hordeum vulgare	cis-acting regulatory element involved in the MeJA-responsiveness	CGTCA-motif	CGTCA
SsREM0.23d	1875	7	+	Avena sativa		AAGAA-motif	GAAAGAA
SsREM0.23d	49	4		organism	short_function		motif_sequence
SsREM0.23d	132	4		organism	short_function		motif_sequence
SsREM0.23d	182	4		organism	short_function		motif_sequence
SsREM0.23d	289	4		organism	short_function		motif_sequence
SsREM0.23d	372	4		organism	short_function		motif_sequence
SsREM0.23d	429	4		organism	short_function		motif_sequence
SsREM0.23d	438	4		organism	short_function		motif_sequence
SsREM0.23d	452	4		organism	short_function		motif_sequence
SsREM0.23d	490	4		organism	short_function		motif_sequence
SsREM0.23d	725	4		organism	short_function		motif_sequence
SsREM0.23d	843	4		organism	short_function		motif_sequence
SsREM0.23d	926	4		organism	short_function		motif_sequence
SsREM0.23d	1025	4		organism	short_function		motif_sequence
SsREM0.23d	1264	4		organism	short_function		motif_sequence
SsREM0.23d	1333	4		organism	short_function		motif_sequence
SsREM0.23d	1777	4		organism	short_function		motif_sequence
SsREM0.23d	1782	6	-	Arabidopsis thaliana		MYC	CATGTG
SsREM0.23d	1843	11	+	Petunia hybrida	MYB binding site involved in flavonoid biosynthetic genes regulation	MBSI	aaaAaaC(G/C)GTTA
SsREM0.23d	53	4	-	Nicotiana glutinosa		CAAT-box	CAAT
SsREM0.23d	90	4	-	Nicotiana glutinosa		CAAT-box	CAAT
SsREM0.23d	112	5	-	Pisum sativum	common cis-acting element in promoter and enhancer regions	CAAT-box	CAAAT
SsREM0.23d	259	5	+	Pisum sativum	common cis-acting element in promoter and enhancer regions	CAAT-box	CAAAT
SsREM0.23d	347	4	-	Nicotiana glutinosa		CAAT-box	CAAT
SsREM0.23d	376	4	-	Nicotiana glutinosa		CAAT-box	CAAT
SsREM0.23d	580	4	-	Nicotiana glutinosa		CAAT-box	CAAT
SsREM0.23d	714	5	-	Pisum sativum	common cis-acting element in promoter and enhancer regions	CAAT-box	CAAAT
SsREM0.23d	833	5	-	Arabidopsis thaliana	common cis-acting element in promoter and enhancer regions	CAAT-box	CCAAT
SsREM0.23d	848	5	+	Pisum sativum	common cis-acting element in promoter and enhancer regions	CAAT-box	CAAAT
SsREM0.23d	970	4	-	Nicotiana glutinosa		CAAT-box	CAAT
SsREM0.23d	997	4	-	Nicotiana glutinosa		CAAT-box	CAAT
SsREM0.23d	1066	5	+	Arabidopsis thaliana	common cis-acting element in promoter and enhancer regions	CAAT-box	CCAAT
SsREM0.23d	1067	4	+	Nicotiana glutinosa		CAAT-box	CAAT
SsREM0.23d	1152	5	+	Pisum sativum	common cis-acting element in promoter and enhancer regions	CAAT-box	CAAAT
SsREM0.23d	1283	4	+	Nicotiana glutinosa		CAAT-box	CAAT
SsREM0.23d	1287	4	+	Nicotiana glutinosa		CAAT-box	CAAT
SsREM0.23d	1352	4	-	Nicotiana glutinosa		CAAT-box	CAAT
SsREM0.23d	1484	5	-	Pisum sativum	common cis-acting element in promoter and enhancer regions	CAAT-box	CAAAT
SsREM0.23d	1654	4	-	Nicotiana glutinosa		CAAT-box	CAAT
SsREM0.23d	1854	4	-	Nicotiana glutinosa		CAAT-box	CAAT
SsREM0.23d	1925	4	+	Nicotiana glutinosa		CAAT-box	CAAT
SsREM0.23d	1966	4	+	Nicotiana glutinosa		CAAT-box	CAAT
SsREM0.23d	1974	5	+	Pisum sativum	common cis-acting element in promoter and enhancer regions	CAAT-box	CAAAT
SsREM0.23d	1977	5	-	Arabidopsis thaliana	common cis-acting element in promoter and enhancer regions	CAAT-box	CCAAT
SsREM0.23d	867	6	-	Petroselinum crispum	cis-acting regulatory element	A-box	CCGTCC
SsREM0.23d	867	6	-	Nicotiana tabacum		CCGTCC motif	CCGTCC
SsREM0.23d	7	5	+	Arabidopsis thaliana		as-1	TGACG
SsREM0.23d	38	5	+	Arabidopsis thaliana		as-1	TGACG
SsREM0.23d	1986	5	+	Arabidopsis thaliana		as-1	TGACG
SsREM0.23d	1357	10		Glycine max	binding site of AT-rich DNA binding protein (ATBP-1)	AT-rich element	ATAGAAATCAA
SsREM0.23d	754	4	+	Arabidopsis thaliana	core promoter element around -30 of transcription start	TATA-box	TATA
SsREM0.23d	772	8	-	Arabidopsis thaliana	core promoter element around -30 of transcription start	TATA-box	TATTTAAA
SsREM0.23d	1573	6	+	Brassica napus	core promoter element around -30 of transcription start	TATA-box	ATTATA
SsREM0.23d	1574	5	-	Arabidopsis thaliana	core promoter element around -30 of transcription start	TATA-box	TATAA
SsREM0.23d	1575	4	-	Arabidopsis thaliana	core promoter element around -30 of transcription start	TATA-box	TATA
SsREM0.23d	1603	5	-	Arabidopsis thaliana	core promoter element around -30 of transcription start	TATA-box	TATAA
SsREM0.23d	1604	4	-	Arabidopsis thaliana	core promoter element around -30 of transcription start	TATA-box	TATA
SsREM0.23d	1706	6	+	Brassica napus	core promoter element around -30 of transcription start	TATA-box	ATTATA
SsREM0.23d	1707	5	-	Arabidopsis thaliana	core promoter element around -30 of transcription start	TATA-box	TATAA
SsREM0.23d	1708	4	-	Arabidopsis thaliana	core promoter element around -30 of transcription start	TATA-box	TATA
SsREM0.23d	1893	6		Arabidopsis thaliana	MYB binding site involved in drought-inducibility	MBS	CAACTG
SsREM0.23d	1878	8	+	Arabidopsis thaliana	part of a module for light response	AE-box	AGAAACAA
SsREM0.23d	1087	6	-	Pisum sativum		WRE3	CCACCT
SsREM0.23d	1214	6	-	Pisum sativum		WRE3	CCACCT
SsREM0.23d	612	6	-	Arabidopsis thaliana	part of a light responsive element	TCT-motif	TCTTAC
SsREM0.23d	199	9	+	Arabidopsis thaliana		ACTCATCCT sequence	ACTCATCCT
SsREM0.23d	114	6	+	Arabidopsis thaliana		W box	TTGACC
SsREM0.23d	604	6	+	Hordeum vulgare	MYBHv1 binding site	CCAAT-box	CAACGG
SsREM0.23d	703	6	+	Hordeum vulgare	MYBHv1 binding site	CCAAT-box	CAACGG
SsREM0.23d	1394	6	+	Hordeum vulgare	MYBHv1 binding site	CCAAT-box	CAACGG
SsREM0.23d	236	6	-	Zea mays	cis-acting regulatory element essential for the anaerobic induction	ARE	AAACCA
SsREM0.23d	1885	6	+	Zea mays	cis-acting regulatory element essential for the anaerobic induction	ARE	AAACCA
SsREM0.23d	1979	6	-	Zea mays	cis-acting regulatory element essential for the anaerobic induction	ARE	AAACCA
SsREM0.23d	1258	6	-	Arabidopsis thaliana		MYB	CAACAG
SsREM0.23d	1412	6	-	Arabidopsis thaliana		MYB	CAACCA
SsREM0.23d	1013	7	-	Arabidopsis thaliana		box S	AGCCACC
SsREM1.2a	1492	7	-	Brassica oleracea	gibberellin-responsive element	GARE-motif	TCTGTTG
SsREM1.2a	211	5	+	Pisum sativum	common cis-acting element in promoter and enhancer regions	CAAT-box	CAAAT
SsREM1.2a	214	5	-	Pisum sativum	common cis-acting element in promoter and enhancer regions	CAAT-box	CAAAT
SsREM1.2a	222	5	-	Arabidopsis thaliana	common cis-acting element in promoter and enhancer regions	CAAT-box	CCAAT
SsREM1.2a	255	5	+	Pisum sativum	common cis-acting element in promoter and enhancer regions	CAAT-box	CAAAT
SsREM1.2a	258	5	-	Pisum sativum	common cis-acting element in promoter and enhancer regions	CAAT-box	CAAAT
SsREM1.2a	381	5	+	Arabidopsis thaliana	common cis-acting element in promoter and enhancer regions	CAAT-box	CCAAT
SsREM1.2a	382	4	+	Nicotiana glutinosa		CAAT-box	CAAT
SsREM1.2a	420	5	-	Pisum sativum	common cis-acting element in promoter and enhancer regions	CAAT-box	CAAAT
SsREM1.2a	451	5	+	Arabidopsis thaliana	common cis-acting element in promoter and enhancer regions	CAAT-box	CCAAT
SsREM1.2a	452	4	+	Nicotiana glutinosa		CAAT-box	CAAT
SsREM1.2a	498	4	-	Nicotiana glutinosa		CAAT-box	CAAT
SsREM1.2a	545	4	+	Nicotiana glutinosa		CAAT-box	CAAT
SsREM1.2a	631	5	-	Pisum sativum	common cis-acting element in promoter and enhancer regions	CAAT-box	CAAAT
SsREM1.2a	767	7	+	Petunia hybrida	common cis-acting element in promoter and enhancer regions	CAAT-box	TGCCAAC
SsREM1.2a	807	4	+	Nicotiana glutinosa		CAAT-box	CAAT
SsREM1.2a	1042	4	-	Nicotiana glutinosa		CAAT-box	CAAT
SsREM1.2a	1115	4	-	Nicotiana glutinosa		CAAT-box	CAAT
SsREM1.2a	1275	4	+	Nicotiana glutinosa		CAAT-box	CAAT
SsREM1.2a	1359	4	+	Nicotiana glutinosa		CAAT-box	CAAT
SsREM1.2a	1383	4	+	Nicotiana glutinosa		CAAT-box	CAAT
SsREM1.2a	1464	7	+	Petunia hybrida	common cis-acting element in promoter and enhancer regions	CAAT-box	TGCCAAC
SsREM1.2a	1747	4	+	Nicotiana glutinosa		CAAT-box	CAAT
SsREM1.2a	1460	6		Pisum sativum	cis-acting regulatory element involved in light responsiveness	G-Box	CACGTT
SsREM1.2a	1885	6		Pisum sativum	cis-acting regulatory element involved in light responsiveness	G-Box	CACGTG
SsREM1.2a	122	5	+	Arabidopsis thaliana		as-1	TGACG
SsREM1.2a	304	5	-	Arabidopsis thaliana		as-1	TGACG
SsREM1.2a	351	5	-	Arabidopsis thaliana		as-1	TGACG
SsREM1.2a	728	5	+	Arabidopsis thaliana		as-1	TGACG
SsREM1.2a	1827	5	-	Arabidopsis thaliana		as-1	TGACG
SsREM1.2a	234	6	-	Zea mays		ABRE4	CACGTA
SsREM1.2a	25	4		organism	short_function		motif_sequence
SsREM1.2a	476	4		organism	short_function		motif_sequence
SsREM1.2a	635	4		organism	short_function		motif_sequence
SsREM1.2a	654	4		organism	short_function		motif_sequence
SsREM1.2a	886	4		organism	short_function		motif_sequence
SsREM1.2a	921	4		organism	short_function		motif_sequence
SsREM1.2a	947	4		organism	short_function		motif_sequence
SsREM1.2a	1016	4		organism	short_function		motif_sequence
SsREM1.2a	1063	4		organism	short_function		motif_sequence
SsREM1.2a	1074	4		organism	short_function		motif_sequence
SsREM1.2a	1100	4		organism	short_function		motif_sequence
SsREM1.2a	1402	4		organism	short_function		motif_sequence
SsREM1.2a	1412	4		organism	short_function		motif_sequence
SsREM1.2a	1471	4		organism	short_function		motif_sequence
SsREM1.2a	1561	4		organism	short_function		motif_sequence
SsREM1.2a	1682	4		organism	short_function		motif_sequence
SsREM1.2a	1706	4		organism	short_function		motif_sequence
SsREM1.2a	1720	4		organism	short_function		motif_sequence
SsREM1.2a	1735	4		organism	short_function		motif_sequence
SsREM1.2a	1767	4		organism	short_function		motif_sequence
SsREM1.2a	1857	4		organism	short_function		motif_sequence
SsREM1.2a	1878	4		organism	short_function		motif_sequence
SsREM1.2a	122	5		Hordeum vulgare	cis-acting regulatory element involved in the MeJA-responsiveness	CGTCA-motif	CGTCA
SsREM1.2a	304	5		Hordeum vulgare	cis-acting regulatory element involved in the MeJA-responsiveness	CGTCA-motif	CGTCA
SsREM1.2a	351	5		Hordeum vulgare	cis-acting regulatory element involved in the MeJA-responsiveness	CGTCA-motif	CGTCA
SsREM1.2a	728	5		Hordeum vulgare	cis-acting regulatory element involved in the MeJA-responsiveness	CGTCA-motif	CGTCA
SsREM1.2a	1827	5		Hordeum vulgare	cis-acting regulatory element involved in the MeJA-responsiveness	CGTCA-motif	CGTCA
SsREM1.2a	419	6	+	Arabidopsis thaliana		MYC	CATTTG
SsREM1.2a	1448	6	-	Hordeum vulgare	MYBHv1 binding site	CCAAT-box	CAACGG
SsREM1.2a	1975	6	+	Hordeum vulgare	MYBHv1 binding site	CCAAT-box	CAACGG
SsREM1.2a	162	6	+	Pisum sativum		WRE3	CCACCT
SsREM1.2a	555	6	-	Pisum sativum		WRE3	CCACCT
SsREM1.2a	1526	6	-	Pisum sativum		WRE3	CCACCT
SsREM1.2a	107	6	-	Arabidopsis thaliana		W box	TTGACC
SsREM1.2a	1021	6	-	Arabidopsis thaliana	part of a light responsive element	TCT-motif	TCTTAC
SsREM1.2a	1530	7	-	Arabidopsis thaliana		box S	AGCCACC
SsREM1.2a	6	6	+	Zea mays	cis-acting regulatory element essential for the anaerobic induction	ARE	AAACCA
SsREM1.2a	71	6	+	Zea mays	cis-acting regulatory element essential for the anaerobic induction	ARE	AAACCA
SsREM1.2a	448	6	+	Zea mays	cis-acting regulatory element essential for the anaerobic induction	ARE	AAACCA
SsREM1.2a	852	6	-	Zea mays	cis-acting regulatory element essential for the anaerobic induction	ARE	AAACCA
SsREM1.2a	1249	6	-	Zea mays	cis-acting regulatory element essential for the anaerobic induction	ARE	AAACCA
SsREM1.2a	860	6	-	Arabidopsis thaliana		MYB	CAACAG
SsREM1.2a	1492	6	+	Arabidopsis thaliana		MYB	CAACAG
SsREM1.2a	1805	6	+	Oryza sativa	light responsive element	Sp1	GGGCGG
SsREM1.2a	1418	6		Arabidopsis thaliana	MYB binding site involved in drought-inducibility	MBS	CAACTG
SsREM1.2a	92	4	+	Arabidopsis thaliana	core promoter element around -30 of transcription start	TATA-box	TATA
SsREM1.2a	118	4	+	Arabidopsis thaliana	core promoter element around -30 of transcription start	TATA-box	TATA
SsREM1.2a	175	4	+	Arabidopsis thaliana	core promoter element around -30 of transcription start	TATA-box	TATA
SsREM1.2a	279	7	-	Arabidopsis thaliana	core promoter element around -30 of transcription start	TATA-box	TATATAA
SsREM1.2a	280	6	+	Arabidopsis thaliana	core promoter element around -30 of transcription start	TATA-box	TATATA
SsREM1.2a	281	6	+	Brassica napus	core promoter element around -30 of transcription start	TATA-box	ATATAT
SsREM1.2a	282	6	+	Arabidopsis thaliana	core promoter element around -30 of transcription start	TATA-box	TATATA
SsREM1.2a	284	4	+	Arabidopsis thaliana	core promoter element around -30 of transcription start	TATA-box	TATA
SsREM1.2a	337	4	+	Arabidopsis thaliana	core promoter element around -30 of transcription start	TATA-box	TATA
SsREM1.2a	607	6	+	Brassica napus	core promoter element around -30 of transcription start	TATA-box	ATTATA
SsREM1.2a	608	5	-	Arabidopsis thaliana	core promoter element around -30 of transcription start	TATA-box	TATAA
SsREM1.2a	609	4	+	Arabidopsis thaliana	core promoter element around -30 of transcription start	TATA-box	TATA
SsREM1.2a	1222	4	-	Arabidopsis thaliana	core promoter element around -30 of transcription start	TATA-box	TATA
SsREM1.2a	1236	5	-	Arabidopsis thaliana	core promoter element around -30 of transcription start	TATA-box	TATAA
SsREM1.2a	1237	4	-	Arabidopsis thaliana	core promoter element around -30 of transcription start	TATA-box	TATA
SsREM1.2a	1315	6	-	Brassica napus	core promoter element around -30 of transcription start	TATA-box	ATATAT
SsREM1.2a	1316	6	-	Arabidopsis thaliana	core promoter element around -30 of transcription start	TATA-box	TATATA
SsREM1.2a	1317	6	+	Brassica oleracea	core promoter element around -30 of transcription start	TATA-box	ATATAA
SsREM1.2a	1318	4	-	Arabidopsis thaliana	core promoter element around -30 of transcription start	TATA-box	TATA
SsREM1.2a	1427	4	-	Arabidopsis thaliana	core promoter element around -30 of transcription start	TATA-box	TATA
SsREM1.2a	40	9	+	Lycopersicon esculentum	cis-acting regulatory element involved in circadian control	circadian	CAAAGATATC
SsREM1.2a	280	6	+	Arabidopsis thaliana		AT~TATA-box	TATATA
SsREM1.2a	282	6	+	Arabidopsis thaliana		AT~TATA-box	TATATA
SsREM1.2a	1316	6	-	Arabidopsis thaliana		AT~TATA-box	TATATA
SsREM1.2a	227	5		Arabidopsis thaliana	cis-acting element involved in the abscisic acid responsiveness	ABRE	ACGTG
SsREM1.2a	235	5		Arabidopsis thaliana	cis-acting element involved in the abscisic acid responsiveness	ABRE	ACGTG
SsREM1.2a	1461	5		Arabidopsis thaliana	cis-acting element involved in the abscisic acid responsiveness	ABRE	ACGTG
SsREM1.2a	1885	6		Arabidopsis thaliana	cis-acting element involved in the abscisic acid responsiveness	ABRE	CACGTG
SsREM1.2a	1886	5		Arabidopsis thaliana	cis-acting element involved in the abscisic acid responsiveness	ABRE	ACGTG
SsREM1.2a	406	6	+	Arabidopsis thaliana		Myb	TAACTG
SsREM1.2a	711	6	+	Arabidopsis thaliana		Myb	TAACTG
SsREM1.2a	1196	6	-	Arabidopsis thaliana		Myb	TAACTG
SsREM1.2a	1418	6	-	Arabidopsis thaliana		Myb	CAACTG
SsREM1.2a	231	9	+	Zea mays	cis-acting regulatory element involved in zein metabolism regulation	O2-site	GTTGACGTGA
SsREM1.2a	122	5		Hordeum vulgare	cis-acting regulatory element involved in the MeJA-responsiveness	TGACG-motif	TGACG
SsREM1.2a	304	5		Hordeum vulgare	cis-acting regulatory element involved in the MeJA-responsiveness	TGACG-motif	TGACG
SsREM1.2a	351	5		Hordeum vulgare	cis-acting regulatory element involved in the MeJA-responsiveness	TGACG-motif	TGACG
SsREM1.2a	728	5		Hordeum vulgare	cis-acting regulatory element involved in the MeJA-responsiveness	TGACG-motif	TGACG
SsREM1.2a	1827	5		Hordeum vulgare	cis-acting regulatory element involved in the MeJA-responsiveness	TGACG-motif	TGACG
SsREM1.2a	860	6	-	Nicotiana tabacum		Myb-binding site	CAACAG
SsREM1.2a	1492	6	+	Nicotiana tabacum		Myb-binding site	CAACAG
SsREM1.2a	1237	8	+	Arabidopsis thaliana		TATA	TATAAAAT
SsREM1.2a	1661	6	-	Brassica oleracea	auxin-responsive element	TGA-element	AACGAC
SsREM1.2a	1944	6	-	Brassica oleracea	auxin-responsive element	TGA-element	AACGAC
SsREM1.2a	1959	6	+	Brassica oleracea	auxin-responsive element	TGA-element	AACGAC
SsREM1.2a	1981	6	+	Brassica oleracea	auxin-responsive element	TGA-element	AACGAC
SsREM1.2a	1902	6		Hordeum vulgare	cis-acting element involved in low-temperature responsiveness	LTR	CCGAAA
SsREM1.2a	1209	7	-	Nicotiana tabacum	cis-acting regulatory element involved in auxin responsiveness	AuxRR-core	GGTCCAT
SsREM1.2a	1721	7	+	Spinacia oleracea	part of a light responsive element	TCCC-motif	TCTCCCT
SsREM1.2a	364	5	+	Zea mays		Unnamed__1	CGTGG
SsREM1.2a	488	5	+	Zea mays		Unnamed__1	CGTGG
SsREM1.2a	1010	5	+	Zea mays		Unnamed__1	CGTGG
SsREM1.2a	1884	5	-	Zea mays		Unnamed__1	CGTGG
SsREM1.2a	226	6		Zea mays	cis-acting regulatory element involved in light responsiveness	G-box	CACGTC
SsREM1.2a	234	6		Arabidopsis thaliana	cis-acting regulatory element involved in light responsiveness	G-box	TACGTG
SsREM1.2a	667	6		Zea mays	cis-acting regulatory element involved in light responsiveness	G-box	CACGAC
SsREM1.2a	674	6		Zea mays	cis-acting regulatory element involved in light responsiveness	G-box	CACGAC
SsREM1.2a	1008	6		Zea mays	cis-acting regulatory element involved in light responsiveness	G-box	CACGAC
SsREM1.2a	1458	8		Brassica oleracea	cis-acting regulatory element involved in light responsiveness	G-box	TAAACGTG
SsREM1.2a	1641	6		Zea mays	cis-acting regulatory element involved in light responsiveness	G-box	CACGAC
SsREM1.2a	1885	6		Arabidopsis thaliana	cis-acting regulatory element involved in light responsiveness	G-box	CACGTG
SsREM1.2a	275	7	+	Arabidopsis thaliana		Myc	TCTCTTA
SsREM1.2a	390	7	+	Oryza sativa	gibberellin-responsive element	P-box	CCTTTTG
SsREM1.2a	1482	7	+	Oryza sativa	gibberellin-responsive element	P-box	CCTTTTG
SsREM1.2a	1752	7	+	Oryza sativa	gibberellin-responsive element	P-box	CCTTTTG
SsREM1.2a	622	5	+	Arabidopsis thaliana		STRE	AGGGG
SsREM1.2a	520	6	-	Arabidopsis thaliana		DRE core	GCCGAC
SsREM1.2a	198	9	+	Pisum sativum		TCA	TCATCTTCAT
SsREM1.2a	1072	9	-	Pisum sativum		TCA	TCATCTTCAT
SsREM1.2a	425	4	+	Petroselinum hortense		Unnamed__4	CTCC
SsREM1.2a	476	4	-	Petroselinum hortense		Unnamed__4	CTCC
SsREM1.2a	492	4	-	Petroselinum hortense		Unnamed__4	CTCC
SsREM1.2a	550	4	+	Petroselinum hortense		Unnamed__4	CTCC
SsREM1.2a	659	4	-	Petroselinum hortense		Unnamed__4	CTCC
SsREM1.2a	663	4	-	Petroselinum hortense		Unnamed__4	CTCC
SsREM1.2a	682	4	+	Petroselinum hortense		Unnamed__4	CTCC
SsREM1.2a	786	4	+	Petroselinum hortense		Unnamed__4	CTCC
SsREM1.2a	798	4	+	Petroselinum hortense		Unnamed__4	CTCC
SsREM1.2a	820	4	+	Petroselinum hortense		Unnamed__4	CTCC
SsREM1.2a	836	4	+	Petroselinum hortense		Unnamed__4	CTCC
SsREM1.2a	886	4	-	Petroselinum hortense		Unnamed__4	CTCC
SsREM1.2a	908	4	-	Petroselinum hortense		Unnamed__4	CTCC
SsREM1.2a	959	4	-	Petroselinum hortense		Unnamed__4	CTCC
SsREM1.2a	995	4	-	Petroselinum hortense		Unnamed__4	CTCC
SsREM1.2a	1016	4	-	Petroselinum hortense		Unnamed__4	CTCC
SsREM1.2a	1188	4	-	Petroselinum hortense		Unnamed__4	CTCC
SsREM1.2a	1679	4	-	Petroselinum hortense		Unnamed__4	CTCC
SsREM1.2a	1682	4	-	Petroselinum hortense		Unnamed__4	CTCC
SsREM1.2a	1722	4	+	Petroselinum hortense		Unnamed__4	CTCC
SsREM1.2a	1726	4	+	Petroselinum hortense		Unnamed__4	CTCC
SsREM1.2a	1730	4	+	Petroselinum hortense		Unnamed__4	CTCC
SsREM1.2a	1763	4	+	Petroselinum hortense		Unnamed__4	CTCC
SsREM1.2a	1769	4	+	Petroselinum hortense		Unnamed__4	CTCC
SsREM1.2a	1814	4	-	Petroselinum hortense		Unnamed__4	CTCC
SsREM1.2a	1833	4	+	Petroselinum hortense		Unnamed__4	CTCC
SsREM1.2a	1839	4	-	Petroselinum hortense		Unnamed__4	CTCC
SsREM1.2a	1845	4	+	Petroselinum hortense		Unnamed__4	CTCC
SsREM1.2a	1857	4	-	Petroselinum hortense		Unnamed__4	CTCC
SsREM1.2a	1863	4	-	Petroselinum hortense		Unnamed__4	CTCC
SsREM1.2a	234	6	+	Zea mays		ABRE3a	TACGTG
SsREM1.2a	1448	6	+	Arabidopsis thaliana		MYB recognition site	CCGTTG
SsREM1.2a	1975	6	-	Arabidopsis thaliana		MYB recognition site	CCGTTG
SsREM1.2c	512	6	-	Nicotiana tabacum		Myb-binding site	CAACAG
SsREM1.2c	1958	6	-	Nicotiana tabacum		Myb-binding site	CAACAG
SsREM1.2c	643	6	+	Arabidopsis thaliana		AT~TATA-box	TATATA
SsREM1.2c	707	6	+	Arabidopsis thaliana		AT~TATA-box	TATATA
SsREM1.2c	1044	6	-	Arabidopsis thaliana		AT~TATA-box	TATATA
SsREM1.2c	1335	6	-	Arabidopsis thaliana		AT~TATA-box	TATATA
SsREM1.2c	1337	6	-	Arabidopsis thaliana		AT~TATA-box	TATATA
SsREM1.2c	117	6	-	Zea mays		Unnamed__2	CCCCGG
SsREM1.2c	503	6	+	Zea mays		Unnamed__2	CCCCGG
SsREM1.2c	1128	10	-	Petroselinum hortense		Unnamed__2	AACCTAACCT
SsREM1.2c	1918	6	+	Zea mays		Unnamed__2	CCCCGG
SsREM1.2c	242	5		Hordeum vulgare	cis-acting regulatory element involved in the MeJA-responsiveness	TGACG-motif	TGACG
SsREM1.2c	411	5		Hordeum vulgare	cis-acting regulatory element involved in the MeJA-responsiveness	TGACG-motif	TGACG
SsREM1.2c	422	5		Hordeum vulgare	cis-acting regulatory element involved in the MeJA-responsiveness	TGACG-motif	TGACG
SsREM1.2c	1359	5		Hordeum vulgare	cis-acting regulatory element involved in the MeJA-responsiveness	TGACG-motif	TGACG
SsREM1.2c	1434	5		Hordeum vulgare	cis-acting regulatory element involved in the MeJA-responsiveness	TGACG-motif	TGACG
SsREM1.2c	1606	5		Hordeum vulgare	cis-acting regulatory element involved in the MeJA-responsiveness	TGACG-motif	TGACG
SsREM1.2c	1817	5		Hordeum vulgare	cis-acting regulatory element involved in the MeJA-responsiveness	TGACG-motif	TGACG
SsREM1.2c	687	6	-	Arabidopsis thaliana		Myb	TAACTG
SsREM1.2c	1198	6	+	Arabidopsis thaliana		Myb	TAACTG
SsREM1.2c	1211	6	-	Arabidopsis thaliana		Myb	CAACTG
SsREM1.2c	1293	6	+	Arabidopsis thaliana		Myb	TAACTG
SsREM1.2c	1489	6	+	Arabidopsis thaliana		Myb	TAACTG
SsREM1.2c	1800	6	+	Arabidopsis thaliana		Myb	TAACTG
SsREM1.2c	40	6		Arabidopsis thaliana	cis-acting element involved in the abscisic acid responsiveness	ABRE	CACGTG
SsREM1.2c	41	5		Arabidopsis thaliana	cis-acting element involved in the abscisic acid responsiveness	ABRE	ACGTG
SsREM1.2c	238	6		Arabidopsis thaliana	cis-acting element involved in the abscisic acid responsiveness	ABRE	CACGTG
SsREM1.2c	239	5		Arabidopsis thaliana	cis-acting element involved in the abscisic acid responsiveness	ABRE	ACGTG
SsREM1.2c	445	5		Arabidopsis thaliana	cis-acting element involved in the abscisic acid responsiveness	ABRE	ACGTG
SsREM1.2c	444	6	+	Zea mays		ABRE3a	TACGTG
SsREM1.2c	72	4	-	Petroselinum hortense		Unnamed__4	CTCC
SsREM1.2c	185	4	-	Petroselinum hortense		Unnamed__4	CTCC
SsREM1.2c	482	4	+	Petroselinum hortense		Unnamed__4	CTCC
SsREM1.2c	745	4	-	Petroselinum hortense		Unnamed__4	CTCC
SsREM1.2c	755	4	-	Petroselinum hortense		Unnamed__4	CTCC
SsREM1.2c	1072	4	-	Petroselinum hortense		Unnamed__4	CTCC
SsREM1.2c	1508	4	+	Petroselinum hortense		Unnamed__4	CTCC
SsREM1.2c	1560	4	-	Petroselinum hortense		Unnamed__4	CTCC
SsREM1.2c	1576	4	-	Petroselinum hortense		Unnamed__4	CTCC
SsREM1.2c	1637	4	+	Petroselinum hortense		Unnamed__4	CTCC
SsREM1.2c	1752	4	-	Petroselinum hortense		Unnamed__4	CTCC
SsREM1.2c	1771	4	+	Petroselinum hortense		Unnamed__4	CTCC
SsREM1.2c	1879	4	+	Petroselinum hortense		Unnamed__4	CTCC
SsREM1.2c	1934	4	+	Petroselinum hortense		Unnamed__4	CTCC
SsREM1.2c	1987	4	-	Petroselinum hortense		Unnamed__4	CTCC
SsREM1.2c	178	8		Helianthus annuus	cis-acting regulatory element involved in seed-specific regulation	RY-element	CATGCATG
SsREM1.2c	1473	7	+	Oryza sativa	gibberellin-responsive element	P-box	CCTTTTG
SsREM1.2c	69	5	+	Arabidopsis thaliana		STRE	AGGGG
SsREM1.2c	346	5	+	Arabidopsis thaliana		STRE	AGGGG
SsREM1.2c	752	5	+	Arabidopsis thaliana		STRE	AGGGG
SsREM1.2c	1711	5	+	Arabidopsis thaliana		STRE	AGGGG
SsREM1.2c	40	6		Arabidopsis thaliana	cis-acting regulatory element involved in light responsiveness	G-box	CACGTG
SsREM1.2c	238	6		Arabidopsis thaliana	cis-acting regulatory element involved in light responsiveness	G-box	CACGTG
SsREM1.2c	444	6		Arabidopsis thaliana	cis-acting regulatory element involved in light responsiveness	G-box	TACGTG
SsREM1.2c	1756	6		Zea mays	cis-acting regulatory element involved in light responsiveness	G-box	CACGAC
SsREM1.2c	1763	6		Zea mays	cis-acting regulatory element involved in light responsiveness	G-box	CACGAC
SsREM1.2c	1447	5	+	Zea mays		Unnamed__1	CGTGG
SsREM1.2c	1330	7	+	Arabidopsis thaliana		Myc	TCTCTTA
SsREM1.2c	176	6	-	Arabidopsis thaliana		MYC	CATGTG
SsREM1.2c	1116	6	-	Arabidopsis thaliana		MYC	CATGTG
SsREM1.2c	1502	6	+	Arabidopsis thaliana		MYC	CATTTG
SsREM1.2c	444	6	-	Zea mays		ABRE4	CACGTA
SsREM1.2c	242	5		Hordeum vulgare	cis-acting regulatory element involved in the MeJA-responsiveness	CGTCA-motif	CGTCA
SsREM1.2c	411	5		Hordeum vulgare	cis-acting regulatory element involved in the MeJA-responsiveness	CGTCA-motif	CGTCA
SsREM1.2c	422	5		Hordeum vulgare	cis-acting regulatory element involved in the MeJA-responsiveness	CGTCA-motif	CGTCA
SsREM1.2c	1359	5		Hordeum vulgare	cis-acting regulatory element involved in the MeJA-responsiveness	CGTCA-motif	CGTCA
SsREM1.2c	1434	5		Hordeum vulgare	cis-acting regulatory element involved in the MeJA-responsiveness	CGTCA-motif	CGTCA
SsREM1.2c	1606	5		Hordeum vulgare	cis-acting regulatory element involved in the MeJA-responsiveness	CGTCA-motif	CGTCA
SsREM1.2c	1817	5		Hordeum vulgare	cis-acting regulatory element involved in the MeJA-responsiveness	CGTCA-motif	CGTCA
SsREM1.2c	1259	9	+	Avena sativa		AAGAA-motif	gGTAAAGAAA
SsREM1.2c	1682	7	-	Avena sativa		AAGAA-motif	GAAAGAA
SsREM1.2c	219	4		organism	short_function		motif_sequence
SsREM1.2c	350	4		organism	short_function		motif_sequence
SsREM1.2c	426	4		organism	short_function		motif_sequence
SsREM1.2c	477	4		organism	short_function		motif_sequence
SsREM1.2c	578	4		organism	short_function		motif_sequence
SsREM1.2c	682	4		organism	short_function		motif_sequence
SsREM1.2c	859	4		organism	short_function		motif_sequence
SsREM1.2c	865	4		organism	short_function		motif_sequence
SsREM1.2c	1008	4		organism	short_function		motif_sequence
SsREM1.2c	1077	4		organism	short_function		motif_sequence
SsREM1.2c	1115	4		organism	short_function		motif_sequence
SsREM1.2c	1382	4		organism	short_function		motif_sequence
SsREM1.2c	1560	4		organism	short_function		motif_sequence
SsREM1.2c	1724	4		organism	short_function		motif_sequence
SsREM1.2c	1746	4		organism	short_function		motif_sequence
SsREM1.2c	1987	4		organism	short_function		motif_sequence
SsREM1.2c	242	5	+	Arabidopsis thaliana		as-1	TGACG
SsREM1.2c	411	5	+	Arabidopsis thaliana		as-1	TGACG
SsREM1.2c	422	5	-	Arabidopsis thaliana		as-1	TGACG
SsREM1.2c	1359	5	-	Arabidopsis thaliana		as-1	TGACG
SsREM1.2c	1434	5	-	Arabidopsis thaliana		as-1	TGACG
SsREM1.2c	1606	5	-	Arabidopsis thaliana		as-1	TGACG
SsREM1.2c	1817	5	+	Arabidopsis thaliana		as-1	TGACG
SsREM1.2c	262	6	+	Petroselinum crispum	part of a conserved DNA module involved in light responsiveness	Box 4	ATTAAT
SsREM1.2c	769	8	-	Arabidopsis thaliana	part of a light responsive element	GA-motif	ATAGATAA
SsREM1.2c	40	6		Pisum sativum	cis-acting regulatory element involved in light responsiveness	G-Box	CACGTG
SsREM1.2c	238	6		Pisum sativum	cis-acting regulatory element involved in light responsiveness	G-Box	CACGTG
SsREM1.2c	29	5	-	Pisum sativum	common cis-acting element in promoter and enhancer regions	CAAT-box	CAAAT
SsREM1.2c	137	5	+	Pisum sativum	common cis-acting element in promoter and enhancer regions	CAAT-box	CAAAT
SsREM1.2c	216	4	-	Nicotiana glutinosa		CAAT-box	CAAT
SsREM1.2c	284	4	-	Nicotiana glutinosa		CAAT-box	CAAT
SsREM1.2c	289	5	+	Pisum sativum	common cis-acting element in promoter and enhancer regions	CAAT-box	CAAAT
SsREM1.2c	335	4	+	Nicotiana glutinosa		CAAT-box	CAAT
SsREM1.2c	467	5	-	Pisum sativum	common cis-acting element in promoter and enhancer regions	CAAT-box	CAAAT
SsREM1.2c	630	5	-	Arabidopsis thaliana	common cis-acting element in promoter and enhancer regions	CAAT-box	CCAAT
SsREM1.2c	636	5	-	Pisum sativum	common cis-acting element in promoter and enhancer regions	CAAT-box	CAAAT
SsREM1.2c	811	5	+	Pisum sativum	common cis-acting element in promoter and enhancer regions	CAAT-box	CAAAT
SsREM1.2c	856	4	-	Nicotiana glutinosa		CAAT-box	CAAT
SsREM1.2c	908	4	-	Nicotiana glutinosa		CAAT-box	CAAT
SsREM1.2c	960	5	+	Pisum sativum	common cis-acting element in promoter and enhancer regions	CAAT-box	CAAAT
SsREM1.2c	1095	4	-	Nicotiana glutinosa		CAAT-box	CAAT
SsREM1.2c	1249	5	-	Pisum sativum	common cis-acting element in promoter and enhancer regions	CAAT-box	CAAAT
SsREM1.2c	1282	4	-	Nicotiana glutinosa		CAAT-box	CAAT
SsREM1.2c	1299	4	-	Nicotiana glutinosa		CAAT-box	CAAT
SsREM1.2c	1364	5	+	Arabidopsis thaliana	common cis-acting element in promoter and enhancer regions	CAAT-box	CCAAT
SsREM1.2c	1365	4	+	Nicotiana glutinosa		CAAT-box	CAAT
SsREM1.2c	1464	5	+	Arabidopsis thaliana	common cis-acting element in promoter and enhancer regions	CAAT-box	CCAAT
SsREM1.2c	1465	4	+	Nicotiana glutinosa		CAAT-box	CAAT
SsREM1.2c	1503	5	-	Pisum sativum	common cis-acting element in promoter and enhancer regions	CAAT-box	CAAAT
SsREM1.2c	1534	5	+	Arabidopsis thaliana	common cis-acting element in promoter and enhancer regions	CAAT-box	CCAAT
SsREM1.2c	1535	4	+	Nicotiana glutinosa		CAAT-box	CAAT
SsREM1.2c	1582	4	-	Nicotiana glutinosa		CAAT-box	CAAT
SsREM1.2c	1632	4	+	Nicotiana glutinosa		CAAT-box	CAAT
SsREM1.2c	1720	5	-	Pisum sativum	common cis-acting element in promoter and enhancer regions	CAAT-box	CAAAT
SsREM1.2c	1793	4	+	Nicotiana glutinosa		CAAT-box	CAAT
SsREM1.2c	1856	7	+	Petunia hybrida	common cis-acting element in promoter and enhancer regions	CAAT-box	TGCCAAC
SsREM1.2c	1905	4	+	Nicotiana glutinosa		CAAT-box	CAAT
SsREM1.2c	1917	6		Zea mays	enhancer-like element involved in anoxic specific inducibility	GC-motif	CCCCCG
SsREM1.2c	1865	8	-	Arabidopsis thaliana	part of a module for light response	AE-box	AGAAACAA
SsREM1.2c	256	7	+	Petroselinum crispum	MYB binding site involved in light responsiveness	MRE	AACCTAA
SsREM1.2c	1131	7	-	Petroselinum crispum	MYB binding site involved in light responsiveness	MRE	AACCTAA
SsREM1.2c	229	6	+	Brassica napus	core promoter element around -30 of transcription start	TATA-box	ATTATA
SsREM1.2c	230	5	-	Arabidopsis thaliana	core promoter element around -30 of transcription start	TATA-box	TATAA
SsREM1.2c	231	4	+	Arabidopsis thaliana	core promoter element around -30 of transcription start	TATA-box	TATA
SsREM1.2c	387	7	+	Oryza sativa	core promoter element around -30 of transcription start	TATA-box	TACAAAA
SsREM1.2c	623	5	-	Arabidopsis thaliana	core promoter element around -30 of transcription start	TATA-box	TATAA
SsREM1.2c	624	4	+	Arabidopsis thaliana	core promoter element around -30 of transcription start	TATA-box	TATA
SsREM1.2c	642	7	-	Arabidopsis thaliana	core promoter element around -30 of transcription start	TATA-box	TATATAA
SsREM1.2c	643	6	+	Arabidopsis thaliana	core promoter element around -30 of transcription start	TATA-box	TATATA
SsREM1.2c	645	4	+	Arabidopsis thaliana	core promoter element around -30 of transcription start	TATA-box	TATA
SsREM1.2c	705	6	+	Brassica napus	core promoter element around -30 of transcription start	TATA-box	ATTATA
SsREM1.2c	706	7	-	Arabidopsis thaliana	core promoter element around -30 of transcription start	TATA-box	TATATAA
SsREM1.2c	707	6	+	Arabidopsis thaliana	core promoter element around -30 of transcription start	TATA-box	TATATA
SsREM1.2c	709	4	+	Arabidopsis thaliana	core promoter element around -30 of transcription start	TATA-box	TATA
SsREM1.2c	716	4	+	Arabidopsis thaliana	core promoter element around -30 of transcription start	TATA-box	TATA
SsREM1.2c	821	6	+	Brassica oleracea	core promoter element around -30 of transcription start	TATA-box	ATATAA
SsREM1.2c	822	4	+	Arabidopsis thaliana	core promoter element around -30 of transcription start	TATA-box	TATA
SsREM1.2c	847	4	+	Arabidopsis thaliana	core promoter element around -30 of transcription start	TATA-box	TATA
SsREM1.2c	874	6	+	Brassica napus	core promoter element around -30 of transcription start	TATA-box	ATTATA
SsREM1.2c	875	5	-	Arabidopsis thaliana	core promoter element around -30 of transcription start	TATA-box	TATAA
SsREM1.2c	876	4	+	Arabidopsis thaliana	core promoter element around -30 of transcription start	TATA-box	TATA
SsREM1.2c	1043	6	-	Brassica napus	core promoter element around -30 of transcription start	TATA-box	ATATAT
SsREM1.2c	1044	6	-	Arabidopsis thaliana	core promoter element around -30 of transcription start	TATA-box	TATATA
SsREM1.2c	1046	4	-	Arabidopsis thaliana	core promoter element around -30 of transcription start	TATA-box	TATA
SsREM1.2c	1286	5	-	Arabidopsis thaliana	core promoter element around -30 of transcription start	TATA-box	TATAA
SsREM1.2c	1287	4	-	Arabidopsis thaliana	core promoter element around -30 of transcription start	TATA-box	TATA
SsREM1.2c	1334	7	-	Arabidopsis thaliana	core promoter element around -30 of transcription start	TATA-box	TATATAA
SsREM1.2c	1335	6	-	Arabidopsis thaliana	core promoter element around -30 of transcription start	TATA-box	TATATA
SsREM1.2c	1336	6	-	Brassica napus	core promoter element around -30 of transcription start	TATA-box	ATATAT
SsREM1.2c	1337	6	-	Arabidopsis thaliana	core promoter element around -30 of transcription start	TATA-box	TATATA
SsREM1.2c	1339	4	-	Arabidopsis thaliana	core promoter element around -30 of transcription start	TATA-box	TATA
SsREM1.2c	1420	4	-	Arabidopsis thaliana	core promoter element around -30 of transcription start	TATA-box	TATA
SsREM1.2c	1538	7	+	Oryza sativa	core promoter element around -30 of transcription start	TATA-box	TACAAAA
SsREM1.2c	1696	6	+	Brassica napus	core promoter element around -30 of transcription start	TATA-box	ATTATA
SsREM1.2c	1697	5	-	Arabidopsis thaliana	core promoter element around -30 of transcription start	TATA-box	TATAA
SsREM1.2c	1698	4	-	Arabidopsis thaliana	core promoter element around -30 of transcription start	TATA-box	TATA
SsREM1.2c	1211	6		Arabidopsis thaliana	MYB binding site involved in drought-inducibility	MBS	CAACTG
SsREM1.2c	512	6	-	Arabidopsis thaliana		MYB	CAACAG
SsREM1.2c	1958	6	-	Arabidopsis thaliana		MYB	CAACAG
SsREM1.2c	433	6	-	Zea mays	cis-acting regulatory element essential for the anaerobic induction	ARE	AAACCA
SsREM1.2c	736	6	-	Zea mays	cis-acting regulatory element essential for the anaerobic induction	ARE	AAACCA
SsREM1.2c	1516	6	-	Zea mays	cis-acting regulatory element essential for the anaerobic induction	ARE	AAACCA
SsREM1.2c	1531	6	+	Zea mays	cis-acting regulatory element essential for the anaerobic induction	ARE	AAACCA
SsREM1.2c	1950	6	-	Zea mays	cis-acting regulatory element essential for the anaerobic induction	ARE	AAACCA
SsREM1.2c	1223	6	-	Pisum sativum		WRE3	CCACCT
SsREM1.2c	1642	6	-	Pisum sativum		WRE3	CCACCT
SsREM1.2b	62	7	+	Arabidopsis thaliana		Myc	TCTCTTA
SsREM1.2b	1290	7	-	Nicotiana tabacum	cis-acting regulatory element involved in auxin responsiveness	AuxRR-core	GGTCCAT
SsREM1.2b	1802	7	+	Spinacia oleracea	part of a light responsive element	TCCC-motif	TCTCCCT
SsREM1.2b	179	5	+	Zea mays		Unnamed__1	CGTGG
SsREM1.2b	1091	5	+	Zea mays		Unnamed__1	CGTGG
SsREM1.2b	1960	5	-	Zea mays		Unnamed__1	CGTGG
SsREM1.2b	736	6		Zea mays	cis-acting regulatory element involved in light responsiveness	G-box	CACGAC
SsREM1.2b	743	6		Zea mays	cis-acting regulatory element involved in light responsiveness	G-box	CACGAC
SsREM1.2b	1089	6		Zea mays	cis-acting regulatory element involved in light responsiveness	G-box	CACGAC
SsREM1.2b	1539	8		Brassica oleracea	cis-acting regulatory element involved in light responsiveness	G-box	TAAACGTG
SsREM1.2b	1722	6		Zea mays	cis-acting regulatory element involved in light responsiveness	G-box	CACGAC
SsREM1.2b	1961	6		Arabidopsis thaliana	cis-acting regulatory element involved in light responsiveness	G-box	CACGTG
SsREM1.2b	688	5	+	Arabidopsis thaliana		STRE	AGGGG
SsREM1.2b	205	7	+	Oryza sativa	gibberellin-responsive element	P-box	CCTTTTG
SsREM1.2b	1563	7	+	Oryza sativa	gibberellin-responsive element	P-box	CCTTTTG
SsREM1.2b	1153	9	-	Pisum sativum		TCA	TCATCTTCAT
SsREM1.2b	1529	6	+	Arabidopsis thaliana		MYB recognition site	CCGTTG
SsREM1.2b	310	4	-	Petroselinum hortense		Unnamed__4	CTCC
SsREM1.2b	486	4	+	Petroselinum hortense		Unnamed__4	CTCC
SsREM1.2b	538	4	-	Petroselinum hortense		Unnamed__4	CTCC
SsREM1.2b	554	4	-	Petroselinum hortense		Unnamed__4	CTCC
SsREM1.2b	615	4	+	Petroselinum hortense		Unnamed__4	CTCC
SsREM1.2b	728	4	-	Petroselinum hortense		Unnamed__4	CTCC
SsREM1.2b	732	4	-	Petroselinum hortense		Unnamed__4	CTCC
SsREM1.2b	751	4	+	Petroselinum hortense		Unnamed__4	CTCC
SsREM1.2b	859	4	+	Petroselinum hortense		Unnamed__4	CTCC
SsREM1.2b	914	4	+	Petroselinum hortense		Unnamed__4	CTCC
SsREM1.2b	967	4	-	Petroselinum hortense		Unnamed__4	CTCC
SsREM1.2b	989	4	-	Petroselinum hortense		Unnamed__4	CTCC
SsREM1.2b	1040	4	-	Petroselinum hortense		Unnamed__4	CTCC
SsREM1.2b	1076	4	-	Petroselinum hortense		Unnamed__4	CTCC
SsREM1.2b	1097	4	-	Petroselinum hortense		Unnamed__4	CTCC
SsREM1.2b	1269	4	-	Petroselinum hortense		Unnamed__4	CTCC
SsREM1.2b	1760	4	-	Petroselinum hortense		Unnamed__4	CTCC
SsREM1.2b	1763	4	-	Petroselinum hortense		Unnamed__4	CTCC
SsREM1.2b	1803	4	+	Petroselinum hortense		Unnamed__4	CTCC
SsREM1.2b	1807	4	+	Petroselinum hortense		Unnamed__4	CTCC
SsREM1.2b	1811	4	+	Petroselinum hortense		Unnamed__4	CTCC
SsREM1.2b	1844	4	+	Petroselinum hortense		Unnamed__4	CTCC
SsREM1.2b	1850	4	+	Petroselinum hortense		Unnamed__4	CTCC
SsREM1.2b	1890	4	-	Petroselinum hortense		Unnamed__4	CTCC
SsREM1.2b	1909	4	+	Petroselinum hortense		Unnamed__4	CTCC
SsREM1.2b	1915	4	-	Petroselinum hortense		Unnamed__4	CTCC
SsREM1.2b	1921	4	+	Petroselinum hortense		Unnamed__4	CTCC
SsREM1.2b	1933	4	-	Petroselinum hortense		Unnamed__4	CTCC
SsREM1.2b	1939	4	-	Petroselinum hortense		Unnamed__4	CTCC
SsREM1.2b	1542	5		Arabidopsis thaliana	cis-acting element involved in the abscisic acid responsiveness	ABRE	ACGTG
SsREM1.2b	1961	6		Arabidopsis thaliana	cis-acting element involved in the abscisic acid responsiveness	ABRE	CACGTG
SsREM1.2b	1962	5		Arabidopsis thaliana	cis-acting element involved in the abscisic acid responsiveness	ABRE	ACGTG
SsREM1.2b	25	6	+	Arabidopsis thaliana		Myb	TAACTG
SsREM1.2b	221	6	+	Arabidopsis thaliana		Myb	TAACTG
SsREM1.2b	277	6	+	Arabidopsis thaliana		Myb	TAACTG
SsREM1.2b	780	6	+	Arabidopsis thaliana		Myb	TAACTG
SsREM1.2b	1277	6	-	Arabidopsis thaliana		Myb	TAACTG
SsREM1.2b	1499	6	-	Arabidopsis thaliana		Myb	CAACTG
SsREM1.2b	91	5		Hordeum vulgare	cis-acting regulatory element involved in the MeJA-responsiveness	TGACG-motif	TGACG
SsREM1.2b	166	5		Hordeum vulgare	cis-acting regulatory element involved in the MeJA-responsiveness	TGACG-motif	TGACG
SsREM1.2b	584	5		Hordeum vulgare	cis-acting regulatory element involved in the MeJA-responsiveness	TGACG-motif	TGACG
SsREM1.2b	797	5		Hordeum vulgare	cis-acting regulatory element involved in the MeJA-responsiveness	TGACG-motif	TGACG
SsREM1.2b	1903	5		Hordeum vulgare	cis-acting regulatory element involved in the MeJA-responsiveness	TGACG-motif	TGACG
SsREM1.2b	67	6	+	Arabidopsis thaliana		AT~TATA-box	TATATA
SsREM1.2b	69	6	+	Arabidopsis thaliana		AT~TATA-box	TATATA
SsREM1.2b	1397	6	-	Arabidopsis thaliana		AT~TATA-box	TATATA
SsREM1.2b	898	6	+	Zea mays		Unnamed__2	CCCCGG
SsREM1.2b	1318	8	+	Arabidopsis thaliana		TATA	TATAAAAT
SsREM1.2b	938	6	-	Nicotiana tabacum		Myb-binding site	CAACAG
SsREM1.2b	1573	6	+	Nicotiana tabacum		Myb-binding site	CAACAG
SsREM1.2b	1102	6	-	Arabidopsis thaliana	part of a light responsive element	TCT-motif	TCTTAC
SsREM1.2b	620	6	-	Pisum sativum		WRE3	CCACCT
SsREM1.2b	1529	6	-	Hordeum vulgare	MYBHv1 binding site	CCAAT-box	CAACGG
SsREM1.2b	1881	6	+	Oryza sativa	light responsive element	Sp1	GGGCGG
SsREM1.2b	509	6	+	Zea mays	cis-acting regulatory element essential for the anaerobic induction	ARE	AAACCA
SsREM1.2b	930	6	-	Zea mays	cis-acting regulatory element essential for the anaerobic induction	ARE	AAACCA
SsREM1.2b	1330	6	-	Zea mays	cis-acting regulatory element essential for the anaerobic induction	ARE	AAACCA
SsREM1.2b	1978	6	+	Zea mays	cis-acting regulatory element essential for the anaerobic induction	ARE	AAACCA
SsREM1.2b	395	6	-	Arabidopsis thaliana		MYB	TAACCA
SsREM1.2b	938	6	-	Arabidopsis thaliana		MYB	CAACAG
SsREM1.2b	1573	6	+	Arabidopsis thaliana		MYB	CAACAG
SsREM1.2b	1611	7	-	Arabidopsis thaliana		box S	AGCCACC
SsREM1.2b	1499	6		Arabidopsis thaliana	MYB binding site involved in drought-inducibility	MBS	CAACTG
SsREM1.2b	18	5	-	Arabidopsis thaliana	core promoter element around -30 of transcription start	TATA-box	TATAA
SsREM1.2b	19	4	+	Arabidopsis thaliana	core promoter element around -30 of transcription start	TATA-box	TATA
SsREM1.2b	66	7	-	Arabidopsis thaliana	core promoter element around -30 of transcription start	TATA-box	TATATAA
SsREM1.2b	67	6	+	Arabidopsis thaliana	core promoter element around -30 of transcription start	TATA-box	TATATA
SsREM1.2b	68	6	+	Brassica napus	core promoter element around -30 of transcription start	TATA-box	ATATAT
SsREM1.2b	69	6	+	Arabidopsis thaliana	core promoter element around -30 of transcription start	TATA-box	TATATA
SsREM1.2b	71	4	+	Arabidopsis thaliana	core promoter element around -30 of transcription start	TATA-box	TATA
SsREM1.2b	152	4	+	Arabidopsis thaliana	core promoter element around -30 of transcription start	TATA-box	TATA
SsREM1.2b	267	7	-	Oryza sativa	core promoter element around -30 of transcription start	TATA-box	TACAAAA
SsREM1.2b	270	6	-	Helianthus annuus	core promoter element around -30 of transcription start	TATA-box	TATACA
SsREM1.2b	272	4	+	Arabidopsis thaliana	core promoter element around -30 of transcription start	TATA-box	TATA
SsREM1.2b	321	4	+	Arabidopsis thaliana	core promoter element around -30 of transcription start	TATA-box	TATA
SsREM1.2b	673	6	+	Brassica napus	core promoter element around -30 of transcription start	TATA-box	ATTATA
SsREM1.2b	674	5	-	Arabidopsis thaliana	core promoter element around -30 of transcription start	TATA-box	TATAA
SsREM1.2b	675	4	+	Arabidopsis thaliana	core promoter element around -30 of transcription start	TATA-box	TATA
SsREM1.2b	1303	4	-	Arabidopsis thaliana	core promoter element around -30 of transcription start	TATA-box	TATA
SsREM1.2b	1317	5	-	Arabidopsis thaliana	core promoter element around -30 of transcription start	TATA-box	TATAA
SsREM1.2b	1318	4	-	Arabidopsis thaliana	core promoter element around -30 of transcription start	TATA-box	TATA
SsREM1.2b	1396	6	-	Brassica napus	core promoter element around -30 of transcription start	TATA-box	ATATAT
SsREM1.2b	1397	6	-	Arabidopsis thaliana	core promoter element around -30 of transcription start	TATA-box	TATATA
SsREM1.2b	1398	6	+	Brassica oleracea	core promoter element around -30 of transcription start	TATA-box	ATATAA
SsREM1.2b	1399	4	-	Arabidopsis thaliana	core promoter element around -30 of transcription start	TATA-box	TATA
SsREM1.2b	1508	4	-	Arabidopsis thaliana	core promoter element around -30 of transcription start	TATA-box	TATA
SsREM1.2b	845	8	-	Arabidopsis thaliana	part of a module for light response	AE-box	AGAAACAA
SsREM1.2b	395	6	-	Arabidopsis thaliana		MYB-like sequence	TAACCA
SsREM1.2b	897	6		Zea mays	enhancer-like element involved in anoxic specific inducibility	GC-motif	CCCCCG
SsREM1.2b	14	4	-	Nicotiana glutinosa		CAAT-box	CAAT
SsREM1.2b	31	4	-	Nicotiana glutinosa		CAAT-box	CAAT
SsREM1.2b	96	5	+	Arabidopsis thaliana	common cis-acting element in promoter and enhancer regions	CAAT-box	CCAAT
SsREM1.2b	97	4	+	Nicotiana glutinosa		CAAT-box	CAAT
SsREM1.2b	196	5	+	Arabidopsis thaliana	common cis-acting element in promoter and enhancer regions	CAAT-box	CCAAT
SsREM1.2b	197	4	+	Nicotiana glutinosa		CAAT-box	CAAT
SsREM1.2b	259	5	+	Pisum sativum	common cis-acting element in promoter and enhancer regions	CAAT-box	CAAAT
SsREM1.2b	340	4	-	Nicotiana glutinosa		CAAT-box	CAAT
SsREM1.2b	403	5	+	Pisum sativum	common cis-acting element in promoter and enhancer regions	CAAT-box	CAAAT
SsREM1.2b	413	5	+	Pisum sativum	common cis-acting element in promoter and enhancer regions	CAAT-box	CAAAT
SsREM1.2b	481	5	-	Pisum sativum	common cis-acting element in promoter and enhancer regions	CAAT-box	CAAAT
SsREM1.2b	512	5	+	Arabidopsis thaliana	common cis-acting element in promoter and enhancer regions	CAAT-box	CCAAT
SsREM1.2b	513	4	+	Nicotiana glutinosa		CAAT-box	CAAT
SsREM1.2b	560	4	-	Nicotiana glutinosa		CAAT-box	CAAT
SsREM1.2b	610	4	+	Nicotiana glutinosa		CAAT-box	CAAT
SsREM1.2b	697	5	-	Pisum sativum	common cis-acting element in promoter and enhancer regions	CAAT-box	CAAAT
SsREM1.2b	836	7	+	Petunia hybrida	common cis-acting element in promoter and enhancer regions	CAAT-box	TGCCAAC
SsREM1.2b	885	4	+	Nicotiana glutinosa		CAAT-box	CAAT
SsREM1.2b	1123	4	-	Nicotiana glutinosa		CAAT-box	CAAT
SsREM1.2b	1196	4	-	Nicotiana glutinosa		CAAT-box	CAAT
SsREM1.2b	1356	4	+	Nicotiana glutinosa		CAAT-box	CAAT
SsREM1.2b	1440	4	+	Nicotiana glutinosa		CAAT-box	CAAT
SsREM1.2b	1464	4	+	Nicotiana glutinosa		CAAT-box	CAAT
SsREM1.2b	1545	7	+	Petunia hybrida	common cis-acting element in promoter and enhancer regions	CAAT-box	TGCCAAC
SsREM1.2b	1828	4	+	Nicotiana glutinosa		CAAT-box	CAAT
SsREM1.2b	1993	5	+	Pisum sativum	common cis-acting element in promoter and enhancer regions	CAAT-box	CAAAT
SsREM1.2b	1541	6		Pisum sativum	cis-acting regulatory element involved in light responsiveness	G-Box	CACGTT
SsREM1.2b	1961	6		Pisum sativum	cis-acting regulatory element involved in light responsiveness	G-Box	CACGTG
SsREM1.2b	1573	7	-	Brassica oleracea	gibberellin-responsive element	GARE-motif	TCTGTTG
SsREM1.2b	91	5	-	Arabidopsis thaliana		as-1	TGACG
SsREM1.2b	166	5	-	Arabidopsis thaliana		as-1	TGACG
SsREM1.2b	584	5	-	Arabidopsis thaliana		as-1	TGACG
SsREM1.2b	797	5	+	Arabidopsis thaliana		as-1	TGACG
SsREM1.2b	1903	5	-	Arabidopsis thaliana		as-1	TGACG
SsREM1.2b	114	4		organism	short_function		motif_sequence
SsREM1.2b	244	4		organism	short_function		motif_sequence
SsREM1.2b	343	4		organism	short_function		motif_sequence
SsREM1.2b	538	4		organism	short_function		motif_sequence
SsREM1.2b	701	4		organism	short_function		motif_sequence
SsREM1.2b	967	4		organism	short_function		motif_sequence
SsREM1.2b	1002	4		organism	short_function		motif_sequence
SsREM1.2b	1028	4		organism	short_function		motif_sequence
SsREM1.2b	1097	4		organism	short_function		motif_sequence
SsREM1.2b	1144	4		organism	short_function		motif_sequence
SsREM1.2b	1155	4		organism	short_function		motif_sequence
SsREM1.2b	1181	4		organism	short_function		motif_sequence
SsREM1.2b	1483	4		organism	short_function		motif_sequence
SsREM1.2b	1493	4		organism	short_function		motif_sequence
SsREM1.2b	1552	4		organism	short_function		motif_sequence
SsREM1.2b	1642	4		organism	short_function		motif_sequence
SsREM1.2b	1763	4		organism	short_function		motif_sequence
SsREM1.2b	1787	4		organism	short_function		motif_sequence
SsREM1.2b	1801	4		organism	short_function		motif_sequence
SsREM1.2b	1816	4		organism	short_function		motif_sequence
SsREM1.2b	1848	4		organism	short_function		motif_sequence
SsREM1.2b	1933	4		organism	short_function		motif_sequence
SsREM1.2b	1954	4		organism	short_function		motif_sequence
SsREM1.2b	91	5		Hordeum vulgare	cis-acting regulatory element involved in the MeJA-responsiveness	CGTCA-motif	CGTCA
SsREM1.2b	166	5		Hordeum vulgare	cis-acting regulatory element involved in the MeJA-responsiveness	CGTCA-motif	CGTCA
SsREM1.2b	584	5		Hordeum vulgare	cis-acting regulatory element involved in the MeJA-responsiveness	CGTCA-motif	CGTCA
SsREM1.2b	797	5		Hordeum vulgare	cis-acting regulatory element involved in the MeJA-responsiveness	CGTCA-motif	CGTCA
SsREM1.2b	1903	5		Hordeum vulgare	cis-acting regulatory element involved in the MeJA-responsiveness	CGTCA-motif	CGTCA
SsREM1.2b	480	6	+	Arabidopsis thaliana		MYC	CATTTG
SsREM1.2b	1604	6	-	Arabidopsis thaliana		MYC	CATGTG
SsREM1.2b	1606	6	+	Arabidopsis thaliana		MYC	CATGTG
SsREM1.2b	1993	6	-	Arabidopsis thaliana		MYC	CATTTG
SsREM1.2d	21	4		organism	short_function		motif_sequence
SsREM1.2d	106	4		organism	short_function		motif_sequence
SsREM1.2d	443	4		organism	short_function		motif_sequence
SsREM1.2d	453	4		organism	short_function		motif_sequence
SsREM1.2d	468	4		organism	short_function		motif_sequence
SsREM1.2d	743	4		organism	short_function		motif_sequence
SsREM1.2d	985	4		organism	short_function		motif_sequence
SsREM1.2d	1004	4		organism	short_function		motif_sequence
SsREM1.2d	1034	4		organism	short_function		motif_sequence
SsREM1.2d	1294	4		organism	short_function		motif_sequence
SsREM1.2d	1301	4		organism	short_function		motif_sequence
SsREM1.2d	1652	4		organism	short_function		motif_sequence
SsREM1.2d	1674	4		organism	short_function		motif_sequence
SsREM1.2d	1738	4		organism	short_function		motif_sequence
SsREM1.2d	1785	4		organism	short_function		motif_sequence
SsREM1.2d	1837	4		organism	short_function		motif_sequence
SsREM1.2d	1848	4		organism	short_function		motif_sequence
SsREM1.2d	1856	4		organism	short_function		motif_sequence
SsREM1.2d	1907	4		organism	short_function		motif_sequence
SsREM1.2d	1920	4		organism	short_function		motif_sequence
SsREM1.2d	1960	4		organism	short_function		motif_sequence
SsREM1.2d	1992	4		organism	short_function		motif_sequence
SsREM1.2d	200	6	+	Arabidopsis thaliana		MYC	CAATTG
SsREM1.2d	564	6	+	Arabidopsis thaliana		MYC	CAATTG
SsREM1.2d	1575	6	-	Arabidopsis thaliana		MYC	CAATTG
SsREM1.2d	1600	6	+	Arabidopsis thaliana		MYC	CATTTG
SsREM1.2d	25	4	-	Nicotiana glutinosa		CAAT-box	CAAT
SsREM1.2d	167	5	-	Pisum sativum	common cis-acting element in promoter and enhancer regions	CAAT-box	CAAAT
SsREM1.2d	182	5	-	Arabidopsis thaliana	common cis-acting element in promoter and enhancer regions	CAAT-box	CCAAT
SsREM1.2d	200	4	+	Nicotiana glutinosa		CAAT-box	CAAT
SsREM1.2d	202	4	-	Nicotiana glutinosa		CAAT-box	CAAT
SsREM1.2d	246	4	+	Nicotiana glutinosa		CAAT-box	CAAT
SsREM1.2d	400	4	+	Nicotiana glutinosa		CAAT-box	CAAT
SsREM1.2d	437	5	-	Arabidopsis thaliana	common cis-acting element in promoter and enhancer regions	CAAT-box	CCAAT
SsREM1.2d	464	4	+	Nicotiana glutinosa		CAAT-box	CAAT
SsREM1.2d	495	5	+	Arabidopsis thaliana	common cis-acting element in promoter and enhancer regions	CAAT-box	CCAAT
SsREM1.2d	496	4	+	Nicotiana glutinosa		CAAT-box	CAAT
SsREM1.2d	563	5	+	Arabidopsis thaliana	common cis-acting element in promoter and enhancer regions	CAAT-box	CCAAT
SsREM1.2d	564	4	+	Nicotiana glutinosa		CAAT-box	CAAT
SsREM1.2d	566	4	-	Nicotiana glutinosa		CAAT-box	CAAT
SsREM1.2d	597	4	-	Nicotiana glutinosa		CAAT-box	CAAT
SsREM1.2d	610	4	-	Nicotiana glutinosa		CAAT-box	CAAT
SsREM1.2d	718	4	+	Nicotiana glutinosa		CAAT-box	CAAT
SsREM1.2d	722	5	+	Arabidopsis thaliana	common cis-acting element in promoter and enhancer regions	CAAT-box	CCAAT
SsREM1.2d	723	4	+	Nicotiana glutinosa		CAAT-box	CAAT
SsREM1.2d	759	4	+	Nicotiana glutinosa		CAAT-box	CAAT
SsREM1.2d	792	4	-	Nicotiana glutinosa		CAAT-box	CAAT
SsREM1.2d	806	4	-	Nicotiana glutinosa		CAAT-box	CAAT
SsREM1.2d	852	5	-	Arabidopsis thaliana	common cis-acting element in promoter and enhancer regions	CAAT-box	CCAAT
SsREM1.2d	899	4	+	Nicotiana glutinosa		CAAT-box	CAAT
SsREM1.2d	910	5	-	Pisum sativum	common cis-acting element in promoter and enhancer regions	CAAT-box	CAAAT
SsREM1.2d	917	5	-	Pisum sativum	common cis-acting element in promoter and enhancer regions	CAAT-box	CAAAT
SsREM1.2d	924	4	-	Nicotiana glutinosa		CAAT-box	CAAT
SsREM1.2d	928	4	+	Nicotiana glutinosa		CAAT-box	CAAT
SsREM1.2d	1159	5	-	Arabidopsis thaliana	common cis-acting element in promoter and enhancer regions	CAAT-box	CCAAT
SsREM1.2d	1383	5	+	Arabidopsis thaliana	common cis-acting element in promoter and enhancer regions	CAAT-box	CCAAT
SsREM1.2d	1384	4	+	Nicotiana glutinosa		CAAT-box	CAAT
SsREM1.2d	1421	5	-	Arabidopsis thaliana	common cis-acting element in promoter and enhancer regions	CAAT-box	CCAAT
SsREM1.2d	1468	5	-	Pisum sativum	common cis-acting element in promoter and enhancer regions	CAAT-box	CAAAT
SsREM1.2d	1521	5	-	Arabidopsis thaliana	common cis-acting element in promoter and enhancer regions	CAAT-box	CCAAT
SsREM1.2d	1574	5	+	Arabidopsis thaliana	common cis-acting element in promoter and enhancer regions	CAAT-box	CCAAT
SsREM1.2d	1575	4	+	Nicotiana glutinosa		CAAT-box	CAAT
SsREM1.2d	1577	4	-	Nicotiana glutinosa		CAAT-box	CAAT
SsREM1.2d	1601	5	-	Pisum sativum	common cis-acting element in promoter and enhancer regions	CAAT-box	CAAAT
SsREM1.2d	1795	4	-	Nicotiana glutinosa		CAAT-box	CAAT
SsREM1.2d	1833	4	+	Nicotiana glutinosa		CAAT-box	CAAT
SsREM1.2d	1956	4	-	Nicotiana glutinosa		CAAT-box	CAAT
SsREM1.2d	1970	5	+	Arabidopsis thaliana	common cis-acting element in promoter and enhancer regions	CAAT-box	CCAAT
SsREM1.2d	1971	4	+	Nicotiana glutinosa		CAAT-box	CAAT
SsREM1.2d	1309	7	-	Zea mays		DRE1	ACCGAGA
SsREM1.2d	1332	7	-	Zea mays		DRE1	ACCGAGA
SsREM1.2d	489	9	-	Solanum tuberosum	part of a light responsive element	Box II	TGGTAATAA
SsREM1.2d	535	6	+	Petroselinum crispum	part of a conserved DNA module involved in light responsiveness	Box 4	ATTAAT
SsREM1.2d	819	6	+	Petroselinum crispum	part of a conserved DNA module involved in light responsiveness	Box 4	ATTAAT
SsREM1.2d	1697	6		Arabidopsis thaliana	MYB binding site involved in drought-inducibility	MBS	CAACTG
SsREM1.2d	342	5	-	Arabidopsis thaliana	core promoter element around -30 of transcription start	TATA-box	TATAA
SsREM1.2d	343	4	+	Arabidopsis thaliana	core promoter element around -30 of transcription start	TATA-box	TATA
SsREM1.2d	472	6	+	Brassica oleracea	core promoter element around -30 of transcription start	TATA-box	ATATAA
SsREM1.2d	473	4	+	Arabidopsis thaliana	core promoter element around -30 of transcription start	TATA-box	TATA
SsREM1.2d	531	4	+	Arabidopsis thaliana	core promoter element around -30 of transcription start	TATA-box	TATA
SsREM1.2d	641	6	+	Brassica napus	core promoter element around -30 of transcription start	TATA-box	ATATAT
SsREM1.2d	642	6	+	Arabidopsis thaliana	core promoter element around -30 of transcription start	TATA-box	TATATA
SsREM1.2d	643	6	+	Brassica oleracea	core promoter element around -30 of transcription start	TATA-box	ATATAA
SsREM1.2d	644	4	+	Arabidopsis thaliana	core promoter element around -30 of transcription start	TATA-box	TATA
SsREM1.2d	654	5	-	Arabidopsis thaliana	core promoter element around -30 of transcription start	TATA-box	TATAA
SsREM1.2d	655	4	+	Arabidopsis thaliana	core promoter element around -30 of transcription start	TATA-box	TATA
SsREM1.2d	659	9	-	Arabidopsis thaliana	core promoter element around -30 of transcription start	TATA-box	taTATAAAtc
SsREM1.2d	689	8	-	Daucus carota	core promoter element around -30 of transcription start	TATA-box	TATAAATA
SsREM1.2d	690	7	-	Brassica juncea	core promoter element around -30 of transcription start	TATA-box	TATAAAT
SsREM1.2d	691	6	-	Helianthus annuus	core promoter element around -30 of transcription start	TATA-box	TATAAA
SsREM1.2d	692	5	-	Arabidopsis thaliana	core promoter element around -30 of transcription start	TATA-box	TATAA
SsREM1.2d	693	4	+	Arabidopsis thaliana	core promoter element around -30 of transcription start	TATA-box	TATA
SsREM1.2d	698	7	-	Brassica juncea	core promoter element around -30 of transcription start	TATA-box	TATAAAT
SsREM1.2d	699	6	-	Helianthus annuus	core promoter element around -30 of transcription start	TATA-box	TATAAA
SsREM1.2d	700	5	-	Arabidopsis thaliana	core promoter element around -30 of transcription start	TATA-box	TATAA
SsREM1.2d	701	4	+	Arabidopsis thaliana	core promoter element around -30 of transcription start	TATA-box	TATA
SsREM1.2d	711	5	-	Arabidopsis thaliana	core promoter element around -30 of transcription start	TATA-box	TATAA
SsREM1.2d	712	4	+	Arabidopsis thaliana	core promoter element around -30 of transcription start	TATA-box	TATA
SsREM1.2d	772	9	+	Arabidopsis thaliana	core promoter element around -30 of transcription start	TATA-box	ccTATAAAaa
SsREM1.2d	774	4	+	Arabidopsis thaliana	core promoter element around -30 of transcription start	TATA-box	TATA
SsREM1.2d	814	4	+	Arabidopsis thaliana	core promoter element around -30 of transcription start	TATA-box	TATA
SsREM1.2d	868	7	+	Oryza sativa	core promoter element around -30 of transcription start	TATA-box	TACAAAA
SsREM1.2d	995	4	+	Arabidopsis thaliana	core promoter element around -30 of transcription start	TATA-box	TATA
SsREM1.2d	1557	9	-	Arabidopsis thaliana	core promoter element around -30 of transcription start	TATA-box	ccTATAAAaa
SsREM1.2d	1198	9	+	Oryza sativa	?	GC-motif	CGGCGCCCT
SsREM1.2d	368	8	-	Arabidopsis thaliana	part of a module for light response	AE-box	AGAAACAA
SsREM1.2d	1875	8	+	Arabidopsis thaliana	part of a module for light response	AE-box	AGAAACTT
SsREM1.2d	622	8	+	Nicotiana glutinos		ERE	ATTTCATA
SsREM1.2d	51	6	-	Hordeum vulgare	MYBHv1 binding site	CCAAT-box	CAACGG
SsREM1.2d	1251	6	-	Hordeum vulgare	MYBHv1 binding site	CCAAT-box	CAACGG
SsREM1.2d	72	6	-	Pisum sativum		WRE3	CCACCT
SsREM1.2d	297	6	+	Pisum sativum		WRE3	CCACCT
SsREM1.2d	1051	6	+	Arabidopsis thaliana		W box	TTGACC
SsREM1.2d	235	6	+	Arabidopsis thaliana	part of a light responsive element	TCT-motif	TCTTAC
SsREM1.2d	948	6	+	Arabidopsis thaliana	part of a light responsive element	TCT-motif	TCTTAC
SsREM1.2d	1460	9	-	Nicotiana tabacum	cis-acting element involved in defense and stress responsiveness	TC-rich repeats	ATTCTCTAAC
SsREM1.2d	294	6	+	Zea mays	cis-acting regulatory element essential for the anaerobic induction	ARE	AAACCA
SsREM1.2d	1801	6	-	Zea mays	cis-acting regulatory element essential for the anaerobic induction	ARE	AAACCA
SsREM1.2d	146	6	-	Arabidopsis thaliana		MYB	CAACCA
SsREM1.2d	1072	6	-	Arabidopsis thaliana		MYB	CAACAG
SsREM1.2d	1404	6	-	Arabidopsis thaliana		MYB	CAACAG
SsREM1.2d	1951	6	+	Arabidopsis thaliana		MYB	CAACCA
SsREM1.2d	318	6	-	Brassica oleracea	auxin-responsive element	TGA-element	AACGAC
SsREM1.2d	189	10	-	Oryza sativa	cis-acting regulatory element	Box II -like sequence	TCCGTGTACCA
SsREM1.2d	642	6	+	Arabidopsis thaliana		AT~TATA-box	TATATA
SsREM1.2d	847	7	+	Avena sativa	light responsive element	GT1-motif	GGTTAAT
SsREM1.2d	1697	6	-	Arabidopsis thaliana		Myb	CAACTG
SsREM1.2d	1072	6	-	Nicotiana tabacum		Myb-binding site	CAACAG
SsREM1.2d	1404	6	-	Nicotiana tabacum		Myb-binding site	CAACAG
SsREM1.2d	1165	6		Arabidopsis thaliana	cis-acting regulatory element related to meristem expression	CAT-box	GCCACT
SsREM1.2d	1220	6		Arabidopsis thaliana	cis-acting regulatory element related to meristem expression	CAT-box	GCCACT
SsREM1.2d	725	9	-	Pisum sativum		TCA	TCATCTTCAT
SsREM1.2d	10	4	+	Petroselinum hortense		Unnamed__4	CTCC
SsREM1.2d	21	4	-	Petroselinum hortense		Unnamed__4	CTCC
SsREM1.2d	103	4	-	Petroselinum hortense		Unnamed__4	CTCC
SsREM1.2d	301	4	+	Petroselinum hortense		Unnamed__4	CTCC
SsREM1.2d	999	4	+	Petroselinum hortense		Unnamed__4	CTCC
SsREM1.2d	1009	4	-	Petroselinum hortense		Unnamed__4	CTCC
SsREM1.2d	1085	4	+	Petroselinum hortense		Unnamed__4	CTCC
SsREM1.2d	1105	4	+	Petroselinum hortense		Unnamed__4	CTCC
SsREM1.2d	1485	4	+	Petroselinum hortense		Unnamed__4	CTCC
SsREM1.2d	1512	4	-	Petroselinum hortense		Unnamed__4	CTCC
SsREM1.2d	1636	4	-	Petroselinum hortense		Unnamed__4	CTCC
SsREM1.2d	1680	4	-	Petroselinum hortense		Unnamed__4	CTCC
SsREM1.2d	51	6	+	Arabidopsis thaliana		MYB recognition site	CCGTTG
SsREM1.2d	1251	6	+	Arabidopsis thaliana		MYB recognition site	CCGTTG
SsREM1.2d	1707	9		Nicotiana tabacum	cis-acting element involved in salicylic acid responsiveness	TCA-element	CCATCTTTTT
SsREM1.2d	100	5	+	Zea mays		Unnamed__1	CGTGG
SsREM1.2d	787	5	-	Zea mays		Unnamed__1	CGTGG
SsREM1.2d	1107	5	-	Zea mays		Unnamed__1	CGTGG
SsREM1.2d	1395	8	-	Nicotiana glutinosa		WUN-motif	AAATTACT
SsREM1.2d	1937	7	+	Oryza sativa	gibberellin-responsive element	P-box	CCTTTTG
SsREM1.2d	7	5	-	Arabidopsis thaliana		STRE	AGGGG
SsREM1.2d	1039	5	-	Arabidopsis thaliana		STRE	AGGGG
SsREM4.2c	151	9	+	Nicotiana glutinosa		WUN-motif	AAATTTCTT
SsREM4.2c	235	6		Arabidopsis thaliana	cis-acting regulatory element involved in light responsiveness	G-box	TACGTG
SsREM4.2c	944	6		Zea mays	cis-acting regulatory element involved in light responsiveness	G-box	CACGAC
SsREM4.2c	1089	6		Zea mays	cis-acting regulatory element involved in light responsiveness	G-box	CACGAC
SsREM4.2c	1738	6		Arabidopsis thaliana	cis-acting regulatory element involved in light responsiveness	G-box	TACGTG
SsREM4.2c	863	5	-	Zea mays		Unnamed__1	CGTGG
SsREM4.2c	1862	5	+	Zea mays		Unnamed__1	CGTGG
SsREM4.2c	1149	7	+	Spinacia oleracea	part of a light responsive element	TCCC-motif	TCTCCCT
SsREM4.2c	1609	6	-	Petroselinum hortense		CCGTCC-box	CCGTCC
SsREM4.2c	748	7	-	Arabidopsis thaliana		Myc	TCTCTTA
SsREM4.2c	235	6	-	Zea mays		ABRE3a	TACGTG
SsREM4.2c	1738	6	+	Zea mays		ABRE3a	TACGTG
SsREM4.2c	833	4	+	Petroselinum hortense		Unnamed__4	CTCC
SsREM4.2c	843	4	+	Petroselinum hortense		Unnamed__4	CTCC
SsREM4.2c	873	4	+	Petroselinum hortense		Unnamed__4	CTCC
SsREM4.2c	880	4	+	Petroselinum hortense		Unnamed__4	CTCC
[truncated: 7,919 more rows]
